# Supplementary material for: Loss of Notch dimerization perturbs intestinal homeostasis by a mechanism involving HDAC activity
Source: PLoS Genet. 2024 Dec 12;20(12):e1011486. doi: 10.1371/journal.pgen.1011486 (PMC11670933; doi:10.1371/journal.pgen.1011486)
Supplement: S1 Data — (XLSX) [file pgen.1011486.s007.xlsx]

## Sheet: A. Readme
S1 DATA
This file contains all the underlying numerical data for graphs and summary statistics, organized in tabs baring the Fig number

## Sheet: B. Fig 1
	1B				1C							1E
	number of spheroids				Lgr5 mRNA							Cell number (10E3)
	N1+/+; N2+/+	N2RA/RA	N1RA/RA; N2RA/RA (NDD)				C(T)	Fold induction	STD3	STD4		N1+/+; N2+/+			N2RA/RA			N1RA/RA; N2RA/RA (NDD)
	11	7	4		N1+/+; N2+/+	Lgr5	25.9354	1	0.392964	0.282106		passgae 0	passgae 1	passgae 2	passgae 0	passgae 1	passgae 2	passgae 0	passgae 1	passgae 2
	13	6	1			Lgr5	25.3209					0	2542	11125	0	1000	2160	0	952	1095
	16	5	3			Lgr5	25.6817					0	2000	6128	0	1633	4067	0	533	800
	19					Lgr5	25.7224					0	2563	3972	0	1711.11	6400	0	681	615
						GAPDH	17.1199					0	1462	4154
	StDev:					GAPDH	16.2078					0	3206	10413
	3.5	1	1.52753			GAPDH	16.992
						GAPDH	16.8373					StDev:
					N1RA/RA; N2RA/RA (NDD)	Lgr5	30.3382	0.233451	0.688385	0.17433			656.869	3412.02		389.972	2123.56		212.488	242.092
						Lgr5	27.6299
						Lgr5	26.5657
						Lgr5	26.1185
						GAPDH	17.214
						GAPDH	17.1725
						GAPDH	16.2555
						GAPDH	16.1118

## Sheet: C. Fig 2
		2C
		Olfm4 mRNA
				C(T)	Fold induction	STD3	STD4
		N1+/+; N2+/+	Olfm4	21.4124	1	0.128999	0.11426
			Olfm4	21.3513
			Olfm4	21.1483
			GAPDH	16.1969
			GAPDH	16.0577
			GAPDH	15.9859
		N1RA/RA; N2RA/RA (NDD)	Olfm4	26.1176	0.0582538	0.000920749	0.000906423
			Olfm4	26.1104
			Olfm4	26.0957
			GAPDH	16.8052
			GAPDH	16.7728
			GAPDH	16.7696

## Sheet: D. Fig 3
	3B							3C
	relative mRNA level							relative Atho1 mRNA level
	Olfm4 mRNA							Jejunum
			C(T)	Fold induction	STD3	STD4				C(T)	Fold induction	STD3	STD4
	N1+/+; N2+/+	Olfm4	22.8604	1	0.134854	0.118829		N1+/+; N2+/+	Atoh1	25.7863	1	0.124618	0.110809
		Olfm4	22.6831						Atoh1	25.771
		Olfm4	23.025						Atoh1	26.0581
		GAPDH	20.8893						GAPDH	19.8237
		GAPDH	20.763						GAPDH	19.7803
		GAPDH	20.8096						GAPDH	19.7216
	N1RA/RA; N2RA/RA (NDD)	Olfm4	29.3707	0.0167859	0.00148727	0.00136622		N1RA/RA; N2RA/RA (NDD)	Atoh1	26.296	0.911638	0.151458	0.12988
		Olfm4	29.1987						Atoh1	26.4412
		Olfm4	29.1948						Atoh1	26.679
		GAPDH	21.2703						GAPDH	20.3274
		GAPDH	21.4022						GAPDH	20.2789
		GAPDH	21.2954						GAPDH	20.1199
	Ki67 mRNA							Ileum
			C(T)	Fold induction	STD3	STD4				C(T)	Fold induction	STD3	STD4
	N1+/+; N2+/+	Ki67	24.8289	1	0.15465	0.133937		N1+/+; N2+/+	Atoh1	25.1965	1	0.124968	0.111086
		Ki67	24.6317						Atoh1	24.9203
		Ki67	25.0265						Atoh1	25.0212
		GAPDH	20.8893						GAPDH	19.7848
		GAPDH	20.763						GAPDH	19.9536
		GAPDH	20.8096						GAPDH	19.9507
	N1RA/RA; N2RA/RA (NDD)	Ki67	26.3013	0.379207	0.115625	0.0886075		N1RA/RA; N2RA/RA (NDD)	Atoh1	24.753	1.54764	0.585897	0.425002
		Ki67	26.8756						Atoh1	24.6887
		Ki67	27.013						Atoh1	24.5919
		GAPDH	21.2703						GAPDH	20.5863
		GAPDH	21.4022						GAPDH	20.21
		GAPDH	21.2954						GAPDH	19.6787

## Sheet: E. Fig 4
	4A
					weight (g)
					44151	44152	44153	44154	44155	44156	44157	44158	44159	44160	44161	44162	44163	44164	44165	44167	44169	44171	44173	44175	44176	44177	44178	44179	44180	44181	44182	44183	44184	44185
	animal ID	sex	genotype	cage	d0	d1	d2	d3	d4	d5	d6	d7	d8	d9	d10	d11	d12	d13	d14	d16	d18	d20	d22	d24	d25	d26	d27	d28	d29	d30	d31	d32	d33	d34
	65675	F	N1: RA/RA	J4	16.4	16.7	15.8	15.9	16.5	16.8	16.5	16.3	15.5	15.4	15.7	14.8	15.9	16.2	16.3	16.5	16.6	17.3	17.7	17.7	17.8	17.6	18	18	17.8	18.3	17.8	17.9	17.8	17.6
	65639	F	N2: RA/RA	J4	21.4	21.2	21.2	20.9	20.9	21.3	21	21.3	20.6	20.7	20.6	21	21.1	21.3	21.3	21.1	21.1	21.1	21.7	21.6	21.8	21.8	22.3	22.4	21.9	21.5	20.8	20.5	20.4	20
	65588	F	N1: RA/RA; N2: RA/RA	J4	20.8	20.7	21.2	21	21.1	21.4	20.9	20.4	19.3	18.7	18.3	18.6	19.3	19.9	20	19.9	20.1	20	20.2	20.4	20.8	21.7	21	20.8	20.8	20.6	19.9	19.9	19.5	19.3
	65676	F	N1: RA/RA	I4	16.8	17.6	17.3	17.8	18.3	18.2	17.5	16.7	15.7	14.6	14.2	13.5	n/a	n/a	n/a	n/a	n/a	n/a	n/a	n/a	n/a	n/a	n/a	n/a	n/a	n/a	n/a	n/a	n/a	n/a
	65645	F	N1: +/+; N2: +/+	I4	23.2	23	22.7	23.2	23	23.6	23.3	23	23.5	23.3	23.6	22.9	22.7	23.3	23.6	23.1	23.4	24	23.9	24.9	24.7	24.5	24.5	24.3	25	24.8	25.1	24.8	24.7	24.9
	65637	F	N2: RA/RA	I4	22.5	22.6	22.5	22.5	22.3	22.8	21.9	21.1	20.5	19.9	20.6	20.5	21.1	21.7	21.7	21.7	21.4	21.9	21.7	22.7	21.7	22.4	22.4	22	22.1	22	21.3	21.8	20.8	20.4
	65634	F	N1: RA/RA; N2: RA/RA	I4	19.9	19.8	19.3	19.7	19.6	19.8	19	17.7	16.9	16.9	17.6	18	18.5	19.2	19.1	19.2	19.5	19.3	19.6	20.1	20	20.2	20.3	20.3	20.3	20	19.4	19.3	18.4	17.9
	65678	M	N1: RA/RA	G4	22.6	22.8	22.6	22.5	22.5	23.1	22.2	21.8	21.5	20.7	20.3	19.8	20.6	21.8	22.3	22.7	22.7	23.5	24.1	25	24.1	25	25.2	25	24.7	24.2	24.6	24.7	24.5	23.6
	65640	M	N1: +/+; N2: +/+	G4	28.4	28.5	28.2	28.3	28.3	28.8	28.4	28.1	28	27.8	28.3	28	28.2	28.4	28.8	28.4	28.8	29.3	29.6	30.6	29.7	30.1	30.6	30.2	30.4	30.1	30.6	31	30.5	30.1
	65636	M	N2: RA/RA	G4	25.5	26	25.8	25.9	26	26.1	26.2	24.7	24.8	24.1	24.5	25.4	25.6	26	26	25.8	25.7	26.5	26.2	27.3	26.5	27.2	27.1	26.8	27	26.5	25.6	25.8	24.9	23.8
	65631	M	N1: RA/RA; N2: RA/RA	G4	22.8	22.8	23.2	23.1	23.2	23.1	22.8	22.7	23	22.8	22.2	22.1	22.4	23	23.5	23.1	23.5	24.1	24.1	25.5	24.7	24.9	24.8	24.6	25.2	25.6	25.4	24.5	23.3	22.8
	65670	M	N1: RA/RA	H4	19.9	19.8	19.9	19.8	19.9	20.5	19.9	19.8	19.1	18.6	19.2	19.6	20.1	20.8	21.1	20.9	21.4	22.3	22.4	23.2	22.6	23	22.7	22.8	22.6	22.7	22.2	22	22.2	22.1
	65643	M	N1: +/+; N2: +/+	H4	26	26.5	26.9	26.3	26.8	26.6	26.5	25.6	26.1	26	27.3	27.2	27.4	27.9	28.3	27.6	28.3	28.7	28.8	29.4	29.3	29.7	29.6	28.8	29.2	29.8	28.6	28.3	27.8	27.5
	65638	M	N2: RA/RA	H4	25.4	25.2	25.5	25.3	25.5	25.5	25.1	24.8	24.3	23.8	23.5	23.4	24.2	24.6	25.6	24.9	25.5	26.4	26.5	26.9	26.6	26.6	26.5	26.4	25.8	24.8	21.7	n/a	n/a	n/a
	65635	M	N1: RA/RA; N2: RA/RA	H4	21.9	21.7	21.5	21.6	21.7	22	22	21.6	21.2	20.7	20.6	21.1	21	21.9	21.7	22.9	23.3	24.2	24.5	25.4	24.5	25.5	25.5	24.7	24.2	23.5	21.6	20.6	n/a	n/a
					weight relative to day0 (%)
	animal ID	sex	genotype	cage	0	1	2	3	4	5	6	7	8	9	10	11	12	13	14	16	18	20	22	24	25	26	27	28	29	30	31	32	33	34
	65675	F	N1: RA/RA	J4	100	101.829	96.3415	96.9512	100.61	102.439	100.61	99.3902	94.5122	93.9024	95.7317	90.2439	96.9512	98.7805	99.3902	100.61	101.22	105.488	107.927	107.927	108.537	107.317	109.756	109.756	108.537	111.585	108.537	109.146	108.537	107.317
	65639	F	N2: RA/RA	J4	100	99.0654	99.0654	97.6636	97.6636	99.5327	98.1308	99.5327	96.2617	96.729	96.2617	98.1308	98.5981	99.5327	99.5327	98.5981	98.5981	98.5981	101.402	100.935	101.869	101.869	104.206	104.673	102.336	100.467	97.1963	95.7944	95.3271	93.4579
	65588	F	N1: RA/RA; N2: RA/RA	J4	100	99.5192	101.923	100.962	101.442	102.885	100.481	98.0769	92.7885	89.9038	87.9808	89.4231	92.7885	95.6731	96.1538	95.6731	96.6346	96.1538	97.1154	98.0769	100	104.327	100.962	100	100	99.0385	95.6731	95.6731	93.75	92.7885
	65676	F	N1: RA/RA	I4	100	104.762	102.976	105.952	108.929	108.333	104.167	99.4048	93.4524	86.9048	n/a	n/a	n/a	n/a	n/a	n/a	n/a	n/a	n/a	n/a	n/a	n/a	n/a	n/a	n/a	n/a	n/a	n/a	n/a	n/a
	65645	F	N1: +/+; N2: +/+	I4	100	99.1379	97.8448	100	99.1379	101.724	100.431	99.1379	101.293	100.431	101.724	98.7069	97.8448	100.431	101.724	99.569	100.862	103.448	103.017	107.328	106.466	105.603	105.603	104.741	107.759	106.897	108.19	106.897	106.466	107.328
	65637	F	N2: RA/RA	I4	100	100.444	100	100	99.1111	101.333	97.3333	93.7778	91.1111	88.4444	91.5556	91.1111	93.7778	96.4444	96.4444	96.4444	95.1111	97.3333	96.4444	100.889	96.4444	99.5556	99.5556	97.7778	98.2222	97.7778	94.6667	96.8889	92.4444	90.6667
	65634	F	N1: RA/RA; N2: RA/RA	I4	100	99.4975	96.9849	98.995	98.4925	99.4975	95.4774	88.9447	84.9246	84.9246	88.4422	90.4523	92.9648	96.4824	95.9799	96.4824	97.9899	96.9849	98.4925	101.005	100.503	101.508	102.01	102.01	102.01	100.503	97.4874	96.9849	92.4623	89.9497
	65678	M	N1: RA/RA	G4	100	100.885	100	99.5575	99.5575	102.212	98.2301	96.4602	95.1327	91.5929	89.823	87.6106	91.1504	96.4602	98.6726	100.442	100.442	103.982	106.637	110.619	106.637	110.619	111.504	110.619	109.292	107.08	108.85	109.292	108.407	104.425
	65640	M	N1: +/+; N2: +/+	G4	100	100.352	99.2958	99.6479	99.6479	101.408	100	98.9437	98.5915	97.8873	99.6479	98.5915	99.2958	100	101.408	100	101.408	103.169	104.225	107.746	104.577	105.986	107.746	106.338	107.042	105.986	107.746	109.155	107.394	105.986
	65636	M	N2: RA/RA	G4	100	101.961	101.176	101.569	101.961	102.353	102.745	96.8627	97.2549	94.5098	96.0784	99.6078	100.392	101.961	101.961	101.176	100.784	103.922	102.745	107.059	103.922	106.667	106.275	105.098	105.882	103.922	100.392	101.176	97.6471	93.3333
	65631	M	N1: RA/RA; N2: RA/RA	G4	100	100	101.754	101.316	101.754	101.316	100	99.5614	100.877	100	97.3684	96.9298	98.2456	100.877	103.07	101.316	103.07	105.702	105.702	111.842	108.333	109.211	108.772	107.895	110.526	112.281	111.404	107.456	102.193	100
	65670	M	N1: RA/RA	H4	100	99.4975	100	99.4975	100	103.015	100	99.4975	95.9799	93.4673	96.4824	98.4925	101.005	104.523	106.03	105.025	107.538	112.06	112.563	116.583	113.568	115.578	114.07	114.573	113.568	114.07	111.558	110.553	111.558	111.055
	65643	M	N1: +/+; N2: +/+	H4	100	101.923	103.462	101.154	103.077	102.308	101.923	98.4615	100.385	100	105	104.615	105.385	107.308	108.846	106.154	108.846	110.385	110.769	113.077	112.692	114.231	113.846	110.769	112.308	114.615	110	108.846	106.923	105.769
	65638	M	N2: RA/RA	H4	100	99.2126	100.394	99.6063	100.394	100.394	98.8189	97.6378	95.6693	93.7008	92.5197	92.126	95.2756	96.8504	100.787	98.0315	100.394	103.937	104.331	105.906	104.724	104.724	104.331	103.937	101.575	97.6378	85.4331	#VALUE!	#VALUE!	#VALUE!
	65635	M	N1: RA/RA; N2: RA/RA	H4	100	99.0868	98.1735	98.6301	99.0868	100.457	100.457	98.6301	96.8037	94.5205	94.0639	96.347	95.8904	100	99.0868	104.566	106.393	110.502	111.872	115.982	111.872	116.438	116.438	112.785	110.502	107.306	98.6301	94.0639	#VALUE!	#VALUE!
			Average relative weight (%)		0	1	2	3	4	5	6	7	8	9	10	11	12	13	14	16	18	20	22	24	25	26	27	28	29	30	31	32	33	34
			N1: +/+; N2: +/+		100	100.471	100.201	100.267	100.621	101.813	100.785	98.8477	100.09	99.4395	102.124	100.638	100.842	102.58	103.993	101.908	103.706	105.667	106.004	109.384	107.912	108.607	109.065	107.283	109.036	109.166	108.645	108.299	106.928	106.361
			N1: RA/RA		100	101.743	99.8294	100.49	102.274	104	100.752	98.6882	94.7693	91.4669	94.0124	92.1157	96.3689	99.9211	101.364	102.026	103.067	107.177	109.042	111.71	109.581	111.171	111.777	111.649	110.465	110.912	109.648	109.664	109.5	107.599
			N2: RA/RA		100	100.171	100.159	99.7096	99.7823	100.903	99.257	96.9528	95.0742	93.346	94.1038	95.2439	97.0109	98.6971	99.6813	98.5626	98.7218	100.948	101.231	103.697	101.74	103.204	103.592	102.871	102.004	99.9511	94.422	97.9533	95.1395	92.486
			N1: RA/RA; N2: RA/RA		100	99.5259	99.709	99.9756	100.194	101.039	99.1037	96.3033	93.8485	92.3373	91.9638	93.288	94.9723	98.2582	98.5727	99.5094	101.022	102.336	103.295	106.726	105.177	107.871	107.045	105.673	105.76	104.782	100.799	98.5445	96.1351	94.2461
			StDev		0	1	2	3	4	5	6	7	8	9	10	11	12	13	14	16	18	20	22	24	25	26	27	28	29	30	31	32	33	34
			N1: +/+; N2: +/+		0	1.39638	2.91566	0.787745	2.1422	0.456222	1.00914	0.348255	1.3747	1.36135	2.69837	3.44505	4.00058	4.10034	4.20599	3.68366	4.46026	4.0877	4.17084	3.20531	4.24634	4.87433	4.2767	3.12303	2.85576	4.74126	1.19388	1.22451	0.464441	0.844147
			N1: RA/RA		0	2.22859	2.71577	3.83906	4.45733	2.90861	2.49036	1.48609	1.06427	3.20222	3.64746	5.67726	4.95303	4.15048	4.05663	2.59885	3.89155	4.2957	3.11632	4.42984	3.58133	4.15798	2.17	2.56827	2.71314	3.54369	1.66133	0.773379	1.78285	3.32423
			N2: RA/RA		0	1.34399	0.877787	1.60596	1.83114	1.21444	2.4033	2.39541	2.72187	3.50951	2.41927	4.2497	3.02305	2.57129	2.37479	1.96657	2.58854	3.48157	3.40788	3.25043	3.72941	3.13021	2.85254	3.42947	3.14315	2.9499	6.43428	2.84453	2.60637	1.5768
			N1: RA/RA; N2: RA/RA		0	0.373483	2.50759	1.35893	1.64462	1.4374	2.42763	4.94381	6.80428	6.43825	4.5419	3.8987	2.60491	2.56445	3.31989	4.19183	4.52702	6.94909	6.84621	8.5514	5.87196	6.5383	7.15487	5.80581	5.55118	6.16179	7.17405	6.05998	5.28564	5.18125
			p value		0	1	2	3	4	5	6	7	8	9	10	11	12	13	14	16	18	20	22	24	25	26	27	28	29	30	31	32	33	34
			N1RA vs wt		NS	NS	NS	NS	NS	NS	NS	NS	0.0021	0.0086	0.0321	NS	NS	NS	NS	NS	NS	NS	NS	NS	NS	NS	NS	NS	NS	NS	NS	NS	NS	NS
			N2RA vs wt		NS	NS	NS	NS	NS	NS	NS	NS	0.0346	0.0381	0.009	NS	NS	NS	NS	NS	NS	NS	NS	NS	NS	NS	NS	NS	NS	0.024	0.0141	0.0044	0.0015	0.0002
			NDD vs wt		NS	NS	NS	NS	NS	NS	NS	NS	NS	NS	0.0192	0.0492	NS	NS	NS	NS	NS	NS	NS	NS	NS	NS	NS	NS	NS	NS	NS	0.0436	0.0244	0.0162
			NDD vs N1RA		NS	NS	NS	NS	NS	NS	NS	NS	NS	NS	NS	NS	NS	NS	NS	NS	NS	NS	NS	NS	NS	NS	NS	NS	NS	NS	NS	0.0273	0.0143	0.0198
			NDD vs N2RA		NS	NS	NS	NS	NS	NS	NS	NS	NS	NS	NS	NS	NS	NS	NS	NS	NS	NS	NS	NS	NS	NS	NS	NS	NS	NS	NS	NS	NS	NS
	4B
			colon length(cm)
			Baseline				DSS
			N1: +/+; N2: +/+	N1: RA/RA	N2: RA/RA	N1: RA/RA; N2: RA/RA	N1: +/+; N2: +/+	N1: RA/RA	N2: RA/RA	N1: RA/RA; N2: RA/RA
			12	11.4	10.5	11.2	10.5	7.8	7	6.6
			11.2	8.5	9.5	11.6	10	8	8	7.8
			11	10.6	11	11.4	9	7.5	7.5	7.4
			11.7	11.2	10.6	10.2		8.5	6.8	6.7
				10
		StDev:	0.457347	1.16533	0.637704	0.621825	0.763763	0.420317	0.537742	0.57373

## Sheet: F. Fig 7
	A
	Number of Olfm4(+) cells per crypt			StDev:
	Mock	VPA		Mock	VPA
	3	8.5		1.08474	0.904042
	3.3	7.25
	2.5	7.2
	5	9
	Number of Lysozyme(+) cells per crypt			StDev:
	Mock	VPA		Mock	VPA
	5.3	4.3		1.60909	0.658755
	8	4.75
	8.2	3.3
	9	3.6

## Sheet: G. S1 Fig
	A							D
	Lgr5 mRNA levels							GFP+ cells per crypt
			C(T)	Fold induction	STD3	STD4		N1: +/+; N2: +/+; lgr5-GFP	N1: RA/RA; N2: RA/RA; lgr5-GFP
	N1+/+; N2+/+	Lgr5	26.4579	1	0.220805	0.180868		4.2	0.6
		Lgr5	26.2279					4.25	0.833333
		Lgr5	26.0448					3.5	1
		Lgr5	26.6542
		GAPDH	17.0182
		GAPDH	17.1313
		GAPDH	16.865
		GAPDH	16.9758
	N1RA/RA; N2RA/RA (NDD)	Lgr5	28.5096	0.299449	0.126166	0.0887664
		Lgr5	28.0075
		Lgr5	28.2159
		Lgr5	27.7842
		GAPDH	17.358
		GAPDH	17.1738
		GAPDH	17.1814
		GAPDH	16.4511
	N1+/+; N2+/+ +DSS	Lgr5	27.4419	0.459371	0.101484	0.0831211
		Lgr5	27.3589
		Lgr5	26.9169
		GAPDH	16.8007
		GAPDH	16.8021
		GAPDH	16.7023
	N1RA/RA; N2RA/RA (NDD) +DSS	Lgr5	28.6207	0.108136	0.148881	0.0626393
		Lgr5	30.9218
		Lgr5	28.9857
		GAPDH	16.8908
		GAPDH	16.8157
		GAPDH	17.1487
	B
		weight relative to day0 (%)
	genotype	0	1	2	3	4	5
	N1: +/+; N2: +/+; lgr5-GFP	100	99.6	97.9	98.9	97.9	96.8
	N1: +/+; N2: +/+; lgr5-GFP	100	101.9	101.9	103.4	102.4	103.4
	N1: +/+; N2: +/+; lgr5-GFP	100	99.1	99.1	99.1	99.1	99.1
	N1: RA/RA; N2: RA/RA; lgr5-GFP	100	97.6	96.4	98.4	89.3	75.8
	N1: RA/RA; N2: RA/RA; lgr5-GFP	100	100.4	100	98	85.8	74.8
	N1: RA/RA; N2: RA/RA; lgr5-GFP	100	97.9	96.3	96.7	95	85.1
	Average:
	N1: +/+; N2: +/+; lgr5-GFP	100	100.2	99.6333	100.467	99.8	99.7667
	N1: RA/RA; N2: RA/RA; lgr5-GFP	100	98.6333	97.5667	97.7	90.0333	78.5667
	StDev:
	N1: +/+; N2: +/+; lgr5-GFP	0	1.49332	2.05264	2.54231	2.33024	3.35012
	N1: RA/RA; N2: RA/RA; lgr5-GFP	0	1.53731	2.10792	0.888819	4.64363	5.68008

## Sheet: H. S3 Fig
	A
	relative mRNA level
	Lgr5 mRNA
			C(T)	Fold induction	STD3	STD4
	N1+/+; N2+/+	Lgr5	28.1673	1	0.329108	0.247616
		Lgr5	28.3313
		Lgr5	28.937
		GAPDH	20.8893
		GAPDH	20.763
		GAPDH	20.8096
	N1RA/RA; N2RA/RA (NDD)	Lgr5	28.7994	1.05376	0.252808	0.203892
		Lgr5	29.2458
		Lgr5	28.6697
		GAPDH	21.2703
		GAPDH	21.4022
		GAPDH	21.2954
	Ascl2 mRNA
			C(T)	Fold induction	STD3	STD4
	N1+/+; N2+/+	Ascl2	27.4329	1	0.261692	0.207414
		Ascl2	27.6486
		Ascl2	27.6911
		Ascl2	27.146
		Ascl2	27.8181
		GAPDH	19.4539
		GAPDH	19.3285
		GAPDH	18.9538
		GAPDH	19.3508
		GAPDH	19.0857
	N1RA/RA; N2RA/RA (NDD)	Ascl2	28.6146	0.683485	0.431024	0.26433
		Ascl2	28.097
		Ascl2	28.4397
		Ascl2	27.8833
		Ascl2	29.1139
		GAPDH	19.9477
		GAPDH	19.89
		GAPDH	19.978
		GAPDH	18.8634
		GAPDH	19.1602
	Prmo1 mRNA
			C(T)	Fold induction	STD3	STD4
	N1+/+; N2+/+	Prmo1	24.9858	1	0.311049	0.237252
		Prmo1	25.3587
		Prmo1	25.7603
		GAPDH	19.8237
		GAPDH	19.7803
		GAPDH	19.7216
	N1RA/RA; N2RA/RA (NDD)	Prmo1	26.4234	0.692204	0.137687	0.114843
		Prmo1	26.5699
		Prmo1	26.1042
		GAPDH	20.3274
		GAPDH	20.2789
		GAPDH	20.1199

## Sheet: I. S5 Fig
	A
		weight relative to day0 (%)
		d0	d1	d2	d3	d4	d5	d6	d7
	Mock	1	0.977901	0.977901	0.994475	0.983425	0.939227	0.983425	0.98895
		1	1.05634	1.07042	1.06338	1.07746	1.05634	1.04225	1.05634
		1	0.984536	1.03093	1.00515	0.984536	0.963918	0.963918	0.963918
	DBZ	1	0.99435	1.01695	1	0.99435	1.0339	1.0339	1.0339
		1	0.993902	1.0061	1.02439	1.0122	1.02439	1.04878	1.03659
		1	1.01266	1.03797	1.05063	1.03165	1.05696	1.06329	1.07595
	VPA	1	0.963731	0.979275	0.984456	0.968912	0.994819	0.984456	0.994819
		1	1	1.01863	0.981366	0.968944	0.981366	1.00621	0.993789
		1	0.972973	0.940541	0.983784	0.92973	0.92973	0.972973	0.962162
	DBA+VPA	1	0.961111	0.994444	0.972222	0.972222	0.95	0.955556	0.972222
		1	0.978947	0.952632	0.926316	0.921053	0.947368	0.973684	0.984211
		1	0.966851	0.928177	0.950276	0.939227	0.961326	0.972376	0.98895
	Average:
	Mock	1	1.00626	1.02642	1.021	1.01514	0.986494	0.996532	1.00307
	DBZ	1	1.0003	1.02034	1.02501	1.01273	1.03842	1.04866	1.04881
	VPA	1	0.978901	0.979483	0.983202	0.955862	0.968638	0.98788	0.98359
	DBZ+VPA	1	0.96897	0.958418	0.949605	0.944167	0.952898	0.967205	0.981794
	StDev:
	Mock	0	0.0434971	0.0464256	0.0370859	0.0539759	0.0617337	0.0407796	0.0478004
	DBZ	0	0.0107017	0.0162069	0.0253221	0.0186534	0.0167494	0.0146968	0.0235409
	VPA	0	0.0188474	0.0390469	0.00162482	0.0226311	0.0343605	0.0168816	0.0185641
	DBZ+VPA	0	0.00910497	0.0335106	0.0229606	0.0259401	0.00741638	0.01011	0.0086218
