# Supplementary material for: Loss of Notch dimerization perturbs intestinal homeostasis by a mechanism involving HDAC activity
Source: PLoS Genet. 2024 Dec 12;20(12):e1011486. doi: 10.1371/journal.pgen.1011486 (PMC11670933; doi:10.1371/journal.pgen.1011486)
Supplement: S1 Table — Each tab contains the differentially expressed transcript (DEG) analyzed as suggested by the Tab title. S1A Table: 507 DEG between Notch2RA samples 1,2 and WT control samples 1,2,3. Row 2 contains filters that can be used to reorganize the data currently sorted by Kmeans of protein (Column P in S1A Table). Note paucity of dimer specific targets (Column H in S1A Table [31]). S1B Table: DEG upregulated in Notch2RA samples analyzed by ToppFun. Only GO terms passing the cutoff are shown. S1C Table: DEG upregulated in Notch2 samples analyzed by ToppFun. Only GO terms passing the cutoff are shown. S1D Table: If all transcripts are translated into proteins, STRING analysis organizes them into interactomes. Only clusters 3,4, 5 contained significant hypothetical networks. (XLSX) [file pgen.1011486.s009.xlsx]

## Sheet: Readme
S1 Table: Transcriptome analysis of Colonic spheroids
Each tab contains the differentially expressed transcript (DEG) analyzed as suggested by the Tab title
Tab1- referred to in the text as S1A Table: 507 DEG between Notch2RA samples 1,2 and WT control samples 1,2,3. Row 2 contains filters that can be used to reorganize the data currently sorted by Kmeans of protein (Column P). Note paucity of dimer specific targets (Column H).
Tab2-referred to in the text as S1B Table: DEG upregulated in Notch2RA samples analyzed by ToppFun. Only GO terms passing the cutoff are shown
Tab3-referred to in the text as S1C Table: DEG upregulated in Notch2 samples analyzed by ToppFun. Only GO terms passing the cutoff are shown
Tab4-referred to in the text as S1B Table: If all transcripts are translated into proteins, STRING analysis organizes them into interactomes. Only clusters 3,4, 5 contained significant hypothetical networks.

## Sheet: S1A. DEGs_RA(1,2)_vsWT(1,2,3)
507						Unsupervised clustering	Pathway target(bound in Severson et al)	507	RA_rep1 TPM	RA_rep2 TPM	WT_rep1 TPM	WT_rep2 TPM	WT_rep3 TPM	kMeans Cluster transcripts	kMeans Cluster proteins	Inate immunity
Gene	logFC	logCPM	LR	PValue	FDR			Gene	RA1	RA2	WT1	WT2	WT3
Xpnpep2	2.61626	4.21073	20.9193	4.79046e-06	0.000428943	6		Xpnpep2	30.44	5.9	3.48	3.95	1.41	3	1
Krtap4-16	2.61347	0.245051	23.5293	1.23029e-06	0.000133921	7		Krtap4-16	7.51	1.91	1.02	0.93	0.38	3	1
Ror1	1.92376	1.72525	20.7432	5.25172e-06	0.000463234	9		Ror1	2.48	0.82	0.49	0.44	0.43	3	1
Mid1	1.46868	5.83045	13.1511	0.000287344	0.0118377	13		Mid1	72.38	24.26	17.24	13.21	18.33	3	1
Tmc7	1.16983	2.04995	9.93725	0.00161967	0.044438	21		Tmc7	2.79	1.77	1.3	1.24	0.74	3	1
Socs2	1.57958	3.18156	16.8226	4.10415e-05	0.00242073	23		Socs2	14.77	8.61	5.43	4.3	2.36	3	1
Tmem267	1.67053	3.15044	26.5739	2.53653e-07	3.39617e-05	30		Tmem267	26.73	17.49	5.97	5.87	8.74	3	1
Dynap	1.88062	0.892199	22.8136	1.78502e-06	0.000181058	37		Dynap	5.69	3.98	1.97	0.81	1.31	3	1
Retnlb	7.92064	2.34971	211.242	7.35987e-48	2.46353e-44	42		Retnlb	48.73	31.29	0.17	0.28	0	3	1
Tmigd1	1.82615	1.5566	12.7112	0.000363466	0.0142711	48		Tmigd1	8.22	5.4	3.53	1.85	0.54	3	1
Plxnd1	1.72348	2.89079	10.096	0.00148591	0.0417082	54		Plxnd1	3.48	2.45	0.42	1.85	0.45	3	1
Dclk3	2.24195	-1.32326	13.4135	0.000249813	0.0106183	55	(Monomer Only)	Dclk3	0.33	0.24	0	0.06	0.11	3	1
Plekha4	1.76867	-0.638649	12.43	0.000422493	0.0160248	57		Plekha4	0.82	0.7	0.69	0.14	0.37	5	1
Itln1	2.38658	1.33821	44.7513	2.23713e-11	6.9658e-09	64		Itln1	8.76	7.17	1.8	1.63	1.28	5	1
Ptpn7	6.42095	0.424437	111.822	3.90802e-26	5.81383e-23	65		Ptpn7	1.62	1.54	0	0.02	0.02	5	1
Zfp503	2.22866	0.218509	27.9164	1.2667e-07	1.80424e-05	84		Zfp503	0.81	0.78	0.25	0.14	0.14	5	1
Guca2a	1.83069	6.46033	15.9771	6.41132e-05	0.0034996	92		Guca2a	710.45	653.5	338.93	173.75	87.07	5	1
Clec16a	1.15989	5.42354	17.2251	3.32022e-05	0.00203919	97		Clec16a	17.2	16.8	11.85	11.81	9.93	5	1
Nenf	1.26718	3.98654	17.1113	3.52515e-05	0.00214538	102		Nenf	79.63	87.57	33.64	43.44	31.34	5	1
Ttc34	8.16159	-0.431595	79.1688	5.70245e-19	4.24168e-16	108		Ttc34	0.77	0.93	0	0	0	5	1
Sfi1	1.68092	5.23973	33.157	8.50119e-09	1.55921e-06	119		Sfi1	42.53	44.68	14.13	14.92	13.13	5	1
Plet1	1.95695	2.32605	33.2282	8.19526e-09	1.52398e-06	133		Plet1	6.87	9.96	1.99	2.45	2.32	5	1
Peli2	1.51615	0.271313	11.8244	0.000584584	0.0204895	162		Peli2	0.48	0.53	0.31	0.16	0.09	5	1
Chp2	1.46235	4.88693	9.98391	0.00157914	0.043594	163		Chp2	71.7	82.62	45.99	29.54	11.52	5	1
Atp6v0e2	0.970661	4.70114	9.71955	0.00182318	0.0483378	171		Atp6v0e2	34.68	35.99	14.32	22.85	18.74	5	1
Zfr2	2.06799	1.53599	9.86998	0.00167997	0.045625	185		Zfr2	0.78	6.42	0.68	1.33	0.83	1	1
Sned1	1.62568	3.01509	11.3885	0.000739005	0.0248606	194		Sned1	2.2	8.02	2.23	1.66	1.51	1	1
Dbp	2.0433	4.28215	17.4379	2.96845e-05	0.00185722	196		Dbp	14.83	58.74	11.03	9.76	7.7	1	1
H2-Aa	3.82025	1.02345	17.9724	2.24128e-05	0.00151627	197		H2-Aa	1.45	14.36	0.68	1.04	0	1	1
Tppp	1.68369	3.19454	12.6788	0.000369825	0.0144783	209		Tppp	2.53	7.19	1.71	2.11	0.94	1	1
Mboat2	2.0548	3.26474	18.7621	1.48079e-05	0.00107169	215		Mboat2	7.33	14.41	1.73	1.71	4.73	1	1
Abca13	4.13697	2.04607	59.6617	1.12649e-14	6.28439e-12	218		Abca13	0.47	1.34	0.07	0.07	0.02	1	1
Kazald1	1.9451	0.22352	17.8265	2.41994e-05	0.00160399	219		Kazald1	1.53	3.5	0.64	0.77	0.66	1	1
Rasip1	2.20956	0.519454	25.1748	5.23615e-07	6.43182e-05	221		Rasip1	0.89	1.81	0.27	0.36	0.31	1	1
Tagap	1.71359	3.03006	16.6879	4.40609e-05	0.00255382	233		Tagap	5.2	9.78	1.89	3.56	1.69	1	1
4933409K07Rik	1.5047	6.62378	20.6824	5.4213e-06	0.000474417	236		4933409K07Rik	47.31	68.09	17.62	26.41	19.27	1	1
Osbpl6	1.6665	3.15018	17.5225	2.83923e-05	0.00180163	249		Osbpl6	1.77	4.19	1.28	1.1	0.98	1	1
Mafb	1.91768	1.08817	10.8865	0.000968655	0.0302315	261		Mafb	0.93	2.6	0.68	0.67	0.11	1	1
Cyp2d12	1.76162	2.94743	17.5109	2.85672e-05	0.00180418	270		Cyp2d12	11.05	18.68	5.65	5.52	2.41	1	1
Slc25a29	1.90994	2.14688	26.5012	2.6338e-07	3.49149e-05	291		Slc25a29	5.11	8.57	2.14	1.38	2.2	1	1
Zfp791	2.32304	1.17622	32.8912	9.7466e-09	1.76348e-06	293		Zfp791	2.26	3.83	0.87	0.49	0.56	1	1
Ntn5	2.64732	-0.7893	22.8609	1.74161e-06	0.000178003	294		Ntn5	0.62	1.12	0.24	0.09	0.15	1	1
Hsd17b14	1.45926	4.45885	18.8656	1.40261e-05	0.00103754	298		Hsd17b14	39.47	58.18	23.82	16.13	16.47	1	1
Akr1c14	1.48343	4.31787	14.6065	0.00013246	0.00652023	312		Akr1c14	18.51	26.34	11.57	8.53	4.9	1	1
Tmem40	-1.81482	0.129277	10.4237	0.00124411	0.0364	325		Tmem40	0.13	0.99	1.25	1.99	3.07	2	1
Nlrc3	-1.69142	-0.337018	10.905	0.000959068	0.0300725	349		Nlrc3	0.28	0.24	0.84	0.65	1.13	2	1
Egfl7	-1.34656	0.818123	11.3932	0.000737145	0.0248605	351		Egfl7	1.63	1.26	3.5	3.11	4.65	2	1
Nfe2l3	-1.4408	2.78675	13.2484	0.000272816	0.0113088	365		Nfe2l3	3.09	1.74	6.01	5.8	11.36	2	1
Pcsk6	-2.69572	4.62449	42.5059	7.04697e-11	1.96566e-08	374		Pcsk6	2.31	2.11	12.08	10.05	22.28	2	1
Pcdhga11	-5.74103	0.0138374	38.5337	5.38159e-10	1.35951e-07	376		Pcdhga11	0.03	0	0.58	0.18	0.91	2	1
Wnt10a	-7.91452	-0.104491	25.7901	3.80638e-07	4.83435e-05	405		Wnt10a	0	0	0.19	0.47	3.16	2	1
Rtn1	-3.86253	-0.366591	18.2042	1.98444e-05	0.00137666	408		Rtn1	0.06	0.04	0.1	0.3	1.13	2	1
Il18rap	-2.34363	1.95389	13.9341	0.000189332	0.00868138	410		Il18rap	0.43	0.31	1.02	0.8	4.04	2	1
Spsb4	-2.06882	1.01758	10.3597	0.00128798	0.0371654	418	(SPS)	Spsb4	0.53	0.49	3.3	0.47	3	2	1
Slc23a4	-1.19766	1.89365	11.2923	0.000778273	0.0256658	425		Slc23a4	2.1	1.21	3.38	4.18	4.07	4	1
Dynlt1f	-1.52951	5.18555	25.3846	4.69657e-07	5.87685e-05	431		Dynlt1f	51.86	37.08	130.66	123.94	142.78	4	1
Unc5a	-2.85004	1.96526	53.1783	3.04606e-13	1.35946e-10	441		Unc5a	0.28	0.41	2.58	2.62	2.6	4	1
Ddit4l	-1.59918	1.53745	15.014	0.000106719	0.00543292	446		Ddit4l	0.63	0.94	1.59	2.78	3.02	4	1
Nxpe4	-4.43265	3.01355	47.5293	5.41869e-12	1.81377e-09	450		Nxpe4	0.34	0.26	1.97	9.41	8.03	4	1
Elavl2	-2.51071	0.916736	17.9716	2.24229e-05	0.00151627	458		Elavl2	0.47	0	1.58	1.12	1.12	4	1
Nbea	-1.62792	3.03669	19.6771	9.16932e-06	0.000717942	463		Nbea	0.62	0.56	2.48	1.64	1.79	4	1
Casc4	-1.59467	1.2446	18.12	2.0741e-05	0.00143145	468		Casc4	0.44	0.41	1.44	1.22	1.28	4	1
Dynlt1a	-1.4438	3.28584	18.4999	1.69912e-05	0.00121008	472		Dynlt1a	1.81	1.39	5.13	3.37	4.83	4	1
Upk1a	-1.52242	1.53268	11.6776	0.000632564	0.0218847	475		Upk1a	1.11	2.59	7.68	4.9	4.21	4	1
Xlr3a	-1.44698	1.572	14.647	0.000129642	0.00643053	479		Xlr3a	1.66	1.45	5.4	4.33	3.33	4	1
Pyroxd2	-4.95824	1.50246	42.7953	6.07781e-11	1.80835e-08	486		Pyroxd2	0	0.15	3.38	3.68	1.08	4	1
Dynlt1b	-1.17078	4.25752	9.83428	0.0017129	0.0459599	491		Dynlt1b	37.08	23.65	67.2	93.56	49.46	4	1
Krt84	1.30069	3.91753	10.4983	0.00119485	0.035472	10		Krt84	22.54	9	8.84	5.8	4.82	3	2
Creb3l3	2.56305	-0.971253	19.5136	9.9885e-06	0.000768598	16		Creb3l3	0.83	0.45	0.12	0.2	0	3	2
Gm4737	1.61272	0.13973	13.7904	0.000204375	0.00915177	20		Gm4737	1.94	0.95	0.58	0.55	0.35	3	2
Ggh	1.42009	6.40885	16.9933	3.75123e-05	0.00224646	24		Ggh	232.54	151.23	94.59	75.3	50.19	3	2
Pm20d1	2.31126	2.55855	40.1142	2.39545e-10	6.16784e-08	29		Pm20d1	6.89	3.73	1.25	1.23	0.78	3	2
Rimkla	2.15843	1.46147	25.1552	5.28972e-07	6.43855e-05	32		Rimkla	2.57	1.52	0.8	0.34	0.27	3	2
Lhx2	2.43612	-0.823909	20.4455	6.13535e-06	0.000519912	35		Lhx2	0.86	0.55	0.16	0.07	0.17	3	2
Sox12	2.00403	2.11549	31.2784	2.23557e-08	3.93843e-06	36		Sox12	3.38	2.38	0.95	0.46	0.81	3	2
Akt3	2.57346	2.08666	53.3306	2.81875e-13	1.30139e-10	40		Akt3	3.25	2.52	0.53	0.61	0.34	3	2
Trabd2b	1.47684	1.06678	13.8856	0.000194278	0.00881761	51		Trabd2b	0.9	0.7	0.47	0.23	0.2	3	2
Plekhh2	1.79075	2.30653	17.6562	2.64647e-05	0.00170268	60		Plekhh2	2.6	2.18	1.05	0.46	0.46	5	2
Adh7	4.60699	0.768423	92.2811	7.51972e-22	7.74473e-19	67		Adh7	3.37	3.01	0	0.26	0.11	5	2
Tpmt	1.12043	3.77354	13.7606	0.000207644	0.00917541	72		Tpmt	20.05	18.74	8.81	7.7	8.21	5	2
Crat	1.18652	6.07861	17.8015	2.4519e-05	0.00161717	85		Crat	38.94	37.28	19.7	16.43	15.66	5	2
Cpq	1.14205	3.97461	11.5661	0.000671642	0.022882	96		Cpq	19.91	20.47	10.42	11.56	6.41	5	2
Cyp2d10	1.25766	3.21111	14.2096	0.00016353	0.00763461	101		Cyp2d10	15.18	15.7	6.17	8.82	5.07	5	2
Capn13	1.06476	5.3335	13.0832	0.00029796	0.012089	103		Capn13	37.04	39.09	17.42	22.19	16.73	5	2
Ogfrl1	2.217	1.10578	35.6388	2.37512e-09	5.1291e-07	138		Ogfrl1	1.15	1.48	0.27	0.33	0.27	5	2
Exd1	2.43235	0.558328	30.7098	2.99645e-08	5.14352e-06	148		Exd1	1.39	1.55	0.5	0.24	0.12	5	2
BC024139	1.75998	-1.04157	10.2831	0.00134257	0.0385744	154		BC024139	0.39	0.45	0.23	0.11	0.12	5	2
Pcdhgb4	1.99605	-0.533713	15.9371	6.5484e-05	0.00354966	166		Pcdhgb4	0.42	0.42	0.04	0.07	0.2	5	2
Pcdhga6	1.79737	-1.1367	9.931	0.00162518	0.044498	172		Pcdhga6	0.2	0.27	0	0.1	0.1	5	2
Nat8f4	1.62176	2.57938	11.8821	0.000566773	0.0201287	175		Nat8f4	5.69	6.44	2.03	3.98	0.83	5	2
Maob	2.3619	3.41544	12.3159	0.000449122	0.0166113	182		Maob	3.55	24.6	1.29	5.05	2.36	1	2
Chac1	2.06894	4.83206	12.3334	0.000444919	0.0165015	183		Chac1	17.75	98.65	11.18	22.64	10.32	1	2
Aldh1l2	3.07876	4.70789	13.4908	0.000239741	0.0103026	184		Aldh1l2	1.41	27.5	1.09	3.41	1	1	2
Atf5	1.85598	6.72278	10.9457	0.00093822	0.0296269	189		Atf5	53.06	298.63	51.39	66.03	37.87	1	2
Pycr1	1.66832	4.23848	9.94944	0.00160898	0.0442355	191		Pycr1	10.18	49.61	7.59	11.9	10.63	1	2
Ces1d	2.20946	3.89159	11.2314	0.000804243	0.0263449	192		Ces1d	5.71	42.22	7.75	6.41	2.4	1	2
Sult1a1	2.18406	4.99624	14.381	0.000149303	0.00726915	199		Sult1a1	34.36	145.01	28.71	24.29	9.43	1	2
Gstt1	1.74647	2.66419	10.705	0.00106844	0.0325862	206		Gstt1	8.72	30.93	3.94	10.07	4.66	1	2
Pla2g12b	2.9487	-0.72743	25.7795	3.82733e-07	4.83435e-05	229		Pla2g12b	1.25	2.65	0	0.48	0.25	1	2
Cyp2f2	1.83706	1.45735	18.3872	1.80268e-05	0.00127032	231		Cyp2f2	3.38	5.62	0.83	2.06	1	1	2
Cyp2c68	2.01431	4.52567	24.606	7.03342e-07	8.18874e-05	238		Cyp2c68	31.94	53.78	11.93	15.77	6.16	1	2
Capn9	1.57933	2.34884	17.0759	3.59143e-05	0.00217582	245		Capn9	4.13	8	2.36	2.35	1.66	1	2
Tldc2	1.98587	1.28898	20.0836	7.41291e-06	0.000597901	248		Tldc2	8.61	21.62	5.08	3.99	3.09	1	2
Acot2	1.39531	2.74533	12.7697	0.000352283	0.0139136	258		Acot2	5.05	11.26	3.06	3.78	2.99	1	2
Mxd1	1.32422	6.25967	10.0143	0.00155331	0.0430586	263		Mxd1	27.1	55.77	20.36	21.11	10.35	1	2
Adh1	1.55075	9.99336	12.9343	0.00032261	0.0128173	269		Adh1	1614.81	2996.09	813.29	1188.12	461	1	2
Abat	1.07973	6.69739	9.8437	0.00170415	0.0458935	273		Abat	43.67	64.2	30.63	29.9	19.15	1	2
Tgm3	1.73238	7.9207	13.8706	0.000195833	0.00885816	278		Tgm3	118.15	209.73	74.84	56.5	22.69	1	2
Hsd3b3	1.86877	5.48004	11.8327	0.00058201	0.0204529	280		Hsd3b3	65.88	99.33	33.11	30.4	6.29	1	2
Rnf212	1.51871	2.49034	10.195	0.0014082	0.0400306	282		Rnf212	11.59	22.91	9.73	6.48	2.9	1	2
Hao2	1.38262	6.80828	9.84062	0.001707	0.0458935	284		Hao2	110.42	189.14	83.91	66.67	28.96	1	2
Cyp3a13	1.37962	4.23752	10.07	0.00150701	0.0421256	285		Cyp3a13	12.25	21.28	9.91	6.77	3.48	1	2
Grb10	3.29113	3.29261	53.479	2.61365e-13	1.24979e-10	287		Grb10	4.19	9.2	1.03	0.68	0.45	1	2
Fam161a	2.45258	0.662695	24.3986	7.83244e-07	9.04039e-05	303		Fam161a	1.78	3.32	0.94	0.42	0.17	1	2
Gvin1	1.92143	6.72346	19.3716	1.07597e-05	0.000818529	305		Gvin1	28.45	53.79	17.68	9.68	6.81	1	2
Hsd3b2	2.01825	2.20311	12.3641	0.000437657	0.0163681	309		Hsd3b2	5.93	10.17	3.98	1.7	0.55	1	2
Azgp1	1.93578	0.223461	14.2082	0.000163652	0.00763461	315		Azgp1	1.94	3.47	1.51	0.44	0.32	1	2
Fam71e1	1.69872	-0.23981	10.5838	0.00114082	0.0342083	318		Fam71e1	1.56	5.97	2.58	2.82	0.8	1	2
Syngr1	-1.65371	1.67286	10.9288	0.000946817	0.0298281	327		Syngr1	0.68	0.89	2.25	3.06	3.81	2	2
Rab34	-1.56463	0.053175	10.4101	0.0012533	0.0364	334		Rab34	0.67	0.43	1.15	1.62	2.47	2	2
Cdk14	-1.87633	2.9578	21.321	3.88453e-06	0.000368865	336		Cdk14	1.19	1.08	2.49	3.4	5.57	2	2
Tacstd2	-3.06724	4.18665	40.1322	2.3734e-10	6.16784e-08	340		Tacstd2	3.5	3.21	14.18	28.74	44.56	2	2
Atp10a	-3.75725	2.1195	57.4481	3.4702e-14	1.78702e-11	352		Atp10a	0.26	0.04	1.98	1.66	2.62	2	2
Tead4	-1.06146	4.79733	10.7298	0.00105423	0.032374	355		Tead4	10.88	7.86	16.22	18.56	25.31	2	2
Marcksl1	-1.38958	5.6171	14.4812	0.000141568	0.0069177	358		Marcksl1	24.24	31.19	58.46	62.79	106.39	2	2
2210407C18Rik	-1.97755	1.3482	19.3186	1.10625e-05	0.000836812	366		2210407C18Rik	2.66	1.48	6.11	6.46	12.73	2	2
Krt80	-1.7566	2.5453	16.0989	6.01197e-05	0.00332621	379		Krt80	1.66	1.12	2.65	4.8	8.03	2	2
Zfp185	-1.55126	3.50417	15.4189	8.61208e-05	0.00448666	383		Zfp185	2.46	2.45	5.11	5.97	11.23	2	2
Plagl1	-2.92587	3.03602	30.4143	3.48944e-08	5.76791e-06	385		Plagl1	0.74	0.5	2.53	2.8	7.09	2	2
Tgm1	-3.9387	3.64492	17.4012	3.02635e-05	0.00188464	396		Tgm1	0.34	1.21	1.48	9.38	26.96	2	2
Arhgap23	-1.6269	1.65458	12.5735	0.000391257	0.0151124	399		Arhgap23	0.57	0.59	0.78	0.99	2.53	2	2
Xrcc3	-1.08448	3.525	11.9974	0.000532734	0.0191227	423		Xrcc3	5.7	3.86	10.34	9.48	11.41	4	2
Cmtm7	-1.18264	4.06789	12.4189	0.000425011	0.0160748	427		Cmtm7	20.38	11.52	33.33	36.31	42.92	4	2
Ddah1	-0.962583	7.10684	11.0964	0.000864965	0.027839	456		Ddah1	44.63	33.58	81.76	77.05	75.7	4	2
Zfp97	-1.40504	2.0895	17.2309	3.31001e-05	0.00203919	457		Zfp97	1.52	1.09	3.74	3.36	3.47	4	2
Fads1	-2.76435	4.53337	38.0676	6.83344e-10	1.69431e-07	474		Fads1	3.24	1.78	23.41	9.74	19.34	4	2
Rgl1	-1.63301	-0.198743	11.0098	0.000906331	0.0288239	480		Rgl1	0.16	0.14	0.59	0.45	0.38	4	2
Itgb3bp	-1.92164	2.38615	26.268	2.97177e-07	3.90088e-05	482		Itgb3bp	1.22	1.23	5.53	5.16	3.43	4	2
Tdrd1	-2.08485	2.29561	28.2584	1.06155e-07	1.54491e-05	484		Tdrd1	0.68	0.43	2.94	2.51	1.72	4	2
Zfp975	-2.62958	0.589999	29.1233	6.79161e-08	1.0698e-05	485		Zfp975	0.27	0.1	1.44	1.25	0.86	4	2
Trim29	-2.12485	2.5005	22.3658	2.25348e-06	0.000221852	490		Trim29	1.67	0.57	4.52	6.51	3.8	4	2
Adgrd1	-2.96644	0.974641	33.4587	7.27935e-09	1.37272e-06	492		Adgrd1	0.15	0.09	0.84	1.4	0.62	4	2
Tdrd12	-4.21163	-0.561008	28.8237	7.92763e-08	1.22003e-05	495		Tdrd12	0	0.11	1.18	1.77	0.56	4	2
Rec8	-2.73439	1.61156	13.7662	0.000207029	0.00917541	499		Rec8	1.01	0.15	1.9	7.82	1.9	4	2
Gbp2	2.89865	1.09255	35.2799	2.85559e-09	5.97398e-07	2		Gbp2	4.25	1.78	0.15	0.34	0.72	3	3	GBP2
Epb42	1.91163	0.168449	17.4379	2.96844e-05	0.00185722	3		Epb42	1.25	0.53	0.22	0.18	0.34	3	3
Kif5c	2.47496	0.356105	15.2706	9.31558e-05	0.00481569	11		Kif5c	0.99	0.15	0.03	0.13	0.15	3	3
Cnbd2	1.09258	6.52624	12.2079	0.000475875	0.0174561	18		Cnbd2	156.32	99.62	59.2	73.14	51.45	3	3
Lhfpl2	1.9339	3.2725	18.0715	2.12766e-05	0.00146089	25		Lhfpl2	9.01	4.64	2.57	2.09	0.77	3	3
Slc24a3	2.02479	0.909136	27.3491	1.69846e-07	2.36882e-05	33		Slc24a3	1.98	1.22	0.52	0.39	0.3	3	3
Slc37a2	1.90841	5.29604	34.1877	5.00434e-09	9.7106e-07	34		Slc37a2	29.62	22.59	9.51	6.36	5.52	3	3
Capn3	3.86073	-0.711184	42.3798	7.51626e-11	2.05378e-08	38		Capn3	1.52	1.08	0.06	0.08	0.05	3	3
Ifi202b	9.40092	2.52854	227.814	1.78701e-51	7.97543e-48	41		Ifi202b	18.05	10.89	0.05	0	0	3	3
Sybu	1.89858	-1.04115	11.3296	0.000762807	0.0253265	49		Sybu	0.56	0.42	0.31	0.06	0.07	3	3
Lypd6b	1.20958	2.44884	11.3262	0.000764202	0.0253265	56		Lypd6b	8.18	5.69	1.89	3.55	3.89	3	3
Lmo2	1.94455	-1.13199	11.8599	0.000573567	0.0202625	58		Lmo2	0.88	0.71	0.26	0.11	0.27	5	3
Zcchc3	2.24339	2.66709	35.75	2.24334e-09	4.92394e-07	59		Zcchc3	7.15	5.82	2.14	0.86	1.24	5	3	ZCCHC3
Gbp3	2.02161	-0.129718	21.0268	4.52915e-06	0.000415348	69		Gbp3	1.06	0.95	0.31	0.2	0.27	5	3	GBP3
Ifit1bl1	1.50787	4.86199	28.3021	1.03783e-07	1.52699e-05	74		Ifit1bl1	38.08	35.66	13.05	11.63	15.33	5	3
Rims2	2.4724	2.90654	14.9807	0.000108615	0.00550851	77		Rims2	3.56	3.34	1.19	0.67	0.12	5	3
Ddx60	2.11392	1.65566	30.9286	2.67703e-08	4.65489e-06	79		Ddx60	1.61	1.47	0.5	0.44	0.19	5	3	DDX60
Trim30d	2.4026	2.51264	47.9932	4.27698e-12	1.46832e-09	81		Trim30d	4.99	5.06	1.33	1.09	0.67	5	3
Trim12a	1.79175	1.97505	25.8686	3.65466e-07	4.70502e-05	83		Trim12a	7.88	8.12	2.87	2.9	1.55	5	3
Thrb	1.02542	4.183	9.81941	0.00172679	0.0461478	90		Thrb	7.47	6.93	4.62	3.62	2.57	5	3
Sp110	1.11836	1.334	10.2474	0.00136877	0.0391592	104		Sp110	3.14	3.55	1.5	1.99	1.36	5	3
Gpr37l1	2.43934	-1.18823	16.9351	3.86807e-05	0.00229157	112		Gpr37l1	0.49	0.56	0.12	0.07	0.1	5	3
Apol9a	3.34158	-1.09948	28.3766	9.98667e-08	1.50238e-05	113		Apol9a	0.92	1.15	0.16	0.1	0.07	5	3
Ago4	1.48231	1.85666	19.946	7.96608e-06	0.000634868	117		Ago4	1.38	1.55	0.56	0.61	0.47	5	3
Ifi203	7.64276	0.821463	138.618	5.33779e-32	1.42935e-28	120		Ifi203	1.99	2.01	0	0.02	0	5	3
Snx20	0.926327	3.20999	9.90645	0.001647	0.0449119	128		Snx20	15.38	17.19	8.6	8.56	9.51	5	3
Slc38a6	1.21701	9.90731	17.7241	2.55369e-05	0.00166787	131		Slc38a6	557.52	654.04	231.9	289.38	290.47	5	3
Prss22	2.13688	2.47099	35.5387	2.50034e-09	5.31382e-07	135		Prss22	11.49	16.77	2.32	3.77	3.9	5	3
Gbp7	1.86971	1.60495	29.2821	6.25714e-08	1.00315e-05	139		Gbp7	1.32	1.71	0.42	0.46	0.4	5	3	GBP7
Best2	2.84718	1.82888	51.6396	6.66834e-13	2.70553e-10	141		Best2	4.89	7.65	0.95	1.18	0.6	5	3
Lyplal1	1.40935	3.27784	20.7406	5.25891e-06	0.000463234	143		Lyplal1	15.03	19.82	7.15	6.96	6.36	5	3
Trim5	2.33705	-0.887622	18.009	2.19863e-05	0.00150191	147		Trim5	0.52	0.71	0.15	0.19	0.03	5	3	TRIM5
Tmem254b	1.04069	6.81959	10.8951	0.000964203	0.0301629	158		Tmem254b	191.16	225.57	128.29	77.5	112.29	5	3
Hspa12a	3.34036	-0.719951	30.5788	3.2057e-08	5.36514e-06	165		Hspa12a	0.5	0.55	0.07	0.06	0.22	5	3
Samd14	1.16941	1.38533	10.997	0.000912592	0.0289362	169		Samd14	1.68	2.11	0.81	0.71	1.11	5	3
Sh2d6	1.85602	-1.19323	9.85707	0.0016918	0.0457741	174		Sh2d6	0.89	0.95	0.08	0.59	0.07	5	3
Fggy	1.50183	0.678688	10.558	0.00115687	0.0345743	176		Fggy	2.22	2.39	0.82	1.39	0.29	5	3
Cphx1	3.46001	0.0124671	26.8957	2.14741e-07	2.90421e-05	179		Cphx1	0.6	3.7	0.12	0.19	0.29	1	3
Isg15	1.85513	0.268391	13.812	0.000202045	0.0090778	180		Isg15	2.61	8.4	1.23	1.51	2.05	1	3	ISG15
Tnni1	1.86229	3.15485	13.9178	0.000190984	0.00872723	205		Tnni1	15.35	42.11	6.16	13.47	5.24	1	3
Rgl3	1.38491	4.15598	15.683	7.4894e-05	0.00396346	216		Rgl3	10.62	19.76	5.8	5.53	6.96	1	3
Ifit1	3.24503	1.68065	42.7017	6.37571e-11	1.81626e-08	217		Ifit1	2.51	6.05	0.55	0.65	0.2	1	3	IFIT1
Tbc1d16	1.36524	1.54018	13.3272	0.000261578	0.0109789	223		Tbc1d16	0.74	1.32	0.38	0.47	0.42	1	3
Cacna1d	2.05856	0.0441291	18.463	1.73231e-05	0.00122719	224		Cacna1d	0.3	0.73	0.09	0.2	0.11	1	3
AI854703	2.61172	4.909	31.3712	2.13124e-08	3.80468e-06	225		AI854703	15.61	39.87	3.52	7.2	3.56	1	3
Rtp4	1.64396	1.91492	17.022	3.69497e-05	0.00222847	227		Rtp4	4.83	9.24	2.14	3.09	1.8	1	3	RTP4
Zfp354a	1.73504	-0.683296	10.9938	0.000914184	0.0289362	228		Zfp354a	0.23	0.53	0.08	0.18	0.07	1	3
Sp140	1.38178	0.539026	11.136	0.000846704	0.0273169	230		Sp140	1.12	1.96	0.43	0.7	0.7	1	3
Gm11127	1.67082	2.20595	14.0364	0.000179303	0.00824978	232		Gm11127	7.66	13.3	1.78	5.45	3.05	1	3
Dhx58	1.36439	2.46622	12.8821	0.00033174	0.013141	234		Dhx58	4.74	7.8	2.16	3.48	2.02	1	3	DHX58
Oas3	2.20786	1.11252	19.5903	9.59535e-06	0.000746392	241		Oas3	0.6	2.09	0.39	0.25	0.29	1	3	OAS3
Oasl2	1.95538	2.87732	21.8649	2.92531e-06	0.000281777	242		Oasl2	4	9.86	2.37	1.44	1.8	1	3
Cacnb1	2.45542	1.37078	26.0834	3.26988e-07	4.25053e-05	255		Cacnb1	1.27	3.44	0.55	0.54	0.27	1	3
Ifi27	1.36868	3.35762	13.4923	0.000239541	0.0103026	256		Ifi27	21.7	45.25	13.88	14.63	12.24	1	3	IFI27
Trim34a	1.5124	2.58472	11.5741	0.000668771	0.0228423	264		Trim34a	4.24	8.6	3.2	2.89	1.28	1	3
Irf7	1.35912	4.01541	13.7687	0.000206749	0.00917541	272		Irf7	18.79	30.43	11.8	11.51	6.86	1	3	IRF7
Nlrp1b	2.15577	2.39083	17.8386	2.40458e-05	0.00160174	274		Nlrp1b	2.42	5.18	1.38	0.99	0.32	1	3
Saa1	1.74633	3.79284	9.7742	0.00176978	0.047015	281		Saa1	70.14	112.21	41.12	37.73	7.19	1	3
Xaf1	1.60986	1.06301	14.3429	0.000152354	0.00730014	288		Xaf1	4.23	7.03	2.36	1.99	2.15	1	3	XAF1
Ifi204	8.39663	-0.2258	80.7031	2.62312e-19	2.06594e-16	289		Ifi204	1.27	2.45	0	0	0	1	3
Ifit3	2.34374	-0.598455	19.9517	7.94251e-06	0.000634868	290		Ifit3	0.71	1.26	0.27	0.1	0.3	1	3	IFIT3
Plag1	1.76923	-1.0442	10.4122	0.00125186	0.0364	300		Plag1	0.19	0.29	0.08	0.08	0.06	1	3
Zfp385b	2.29252	1.68726	25.1005	5.44192e-07	6.56413e-05	304		Zfp385b	2.5	4.93	1.31	0.64	0.45	1	3
Irgm2	1.67047	2.30591	16.2429	5.57176e-05	0.00312135	307		Irgm2	2.48	5.23	1.81	0.99	1.09	1	3
Itpr2	1.52567	2.90872	17.3222	3.15474e-05	0.0019555	308		Itpr2	1.13	2.14	0.8	0.57	0.51	1	3
Cbx6	-2.05125	4.93023	16.275	5.47825e-05	0.00308186	329		Cbx6	1.38	5.48	10.61	15.17	18.61	2	3
Fam187b	-1.23985	1.25391	9.97773	0.00158445	0.0436505	330		Fam187b	1.77	2.16	3.31	5.05	5.9	2	3
Apobec3	-1.58561	6.51209	15.2801	9.2687e-05	0.00481002	331		Apobec3	24.23	35.81	55.13	100.38	126.88	2	3
Stk36	-1.68684	-0.24114	9.67864	0.00186423	0.0492311	335		Stk36	0.13	0.12	0.27	0.4	0.62	2	3
Pkhd1	-1.43441	2.68989	10.0381	0.00153338	0.0426828	341		Pkhd1	0.19	0.57	1.05	0.92	1.46	2	3
Snai3	-1.35653	3.12143	11.0186	0.00090203	0.0287554	342		Snai3	7.62	2.79	12.44	11.01	16.97	2	3
Zfp568	-1.35094	4.56726	16.0563	6.1488e-05	0.00338028	345		Zfp568	3.25	2.3	7.74	5.29	8.8	2	3
Chst12	-1.38177	0.382984	10.2475	0.0013687	0.0391592	346		Chst12	0.75	0.61	1.75	1.23	2	2	3
Zfp874a	-1.62816	2.48989	20.975	4.65322e-06	0.000423822	347		Zfp874a	1.22	1.34	4.36	3.03	4.93	2	3
Prrg4	-1.05463	3.14126	10.4717	0.00121215	0.0356691	348		Prrg4	3.56	2.87	6.74	5.46	8.35	2	3
Map6	-1.1008	5.70378	12.4111	0.000426785	0.0160964	350		Map6	17.57	12.7	30.72	28.65	39.65	2	3
Ndufs5	-5.42441	3.5304	128.971	6.88225e-30	1.31638e-26	354		Ndufs5	2.66	2.01	91	77.41	136.47	2	3
Snn	-1.39081	2.54316	9.99941	0.0015659	0.0433179	362		Snn	2.42	1.46	3.99	2.98	7.76	2	3
Samd5	-1.26611	4.35976	11.587	0.000664151	0.0228423	364		Samd5	9.13	6.18	14.57	14.93	27.34	2	3
Hspa1a	-1.44388	2.39477	13.903	0.000192493	0.00876629	367		Hspa1a	1.9	1.22	3.71	3.19	6.15	2	3
Tubb2b	-1.55437	3.06845	11.7143	0.000620206	0.0215687	370		Tubb2b	5.32	1.86	8.84	7.85	15.43	2	3
Kif12	-1.29253	3.84443	11.8758	0.000568688	0.0201433	371		Kif12	5.42	6.23	12.79	10.35	21.45	2	3
S100a3	-1.88938	0.309691	9.77482	0.00176918	0.047015	381		S100a3	1.7	0.98	1.5	4.78	9.19	2	3
Syne4	-2.21839	-0.0277638	15.6869	7.4741e-05	0.00396346	388		Syne4	0.48	0.51	1.02	1.55	3.34	2	3
Nptxr	-2.16746	3.22983	13.8252	0.000200629	0.00904451	394		Nptxr	0.62	1.35	1.81	3.93	8.12	2	3
Fam171a2	-2.34802	0.746809	11.9512	0.00054613	0.019499	398		Fam171a2	0.35	0.15	0.46	0.72	2.75	2	3
Npnt	-2.27161	2.11955	12.7449	0.000356982	0.0140578	400		Npnt	0.47	0.5	0.87	1.37	4.79	2	3
Arl4c	-2.5084	2.05195	13.6134	0.000224573	0.00979418	403		Arl4c	0.4	0.47	0.91	1.27	5.68	2	3
Sphk1	-1.90301	0.783802	11.7091	0.000621967	0.0215739	409		Sphk1	0.93	0.48	1.54	1.28	4.38	2	3
Ncs1	-1.51185	3.07868	10.3905	0.00126662	0.0367074	416		Ncs1	2.57	0.75	5.36	3.13	5.89	2	3
Degs1	-1.10245	4.8333	13.5433	0.000233119	0.0101338	422		Degs1	20.15	12.64	32.06	30.52	37.35	4	3
1700028J19Rik	-1.88574	-0.65286	11.378	0.000743185	0.0249113	428		1700028J19Rik	0.53	0.23	1.18	1.27	1.6	4	3
Syt16	-1.37607	3.3999	16.3313	5.31782e-05	0.00301696	429		Syt16	3.52	2.26	5.92	7.67	8.55	4	3
Zdhhc14	-1.42898	2.59863	17.6596	2.64182e-05	0.00170268	432		Zdhhc14	2.16	1.7	4.99	5.62	6.51	4	3
Svil	-1.20706	3.90835	13.2512	0.000272409	0.0113088	438		Svil	2.5	3.58	7.45	6.19	8.26	4	3
Camkk1	-1.52373	0.763376	14.6465	0.000129677	0.00643053	440		Camkk1	0.38	0.35	1.1	1.09	1.06	4	3
Scn2b	-3.54935	0.720158	49.8073	1.69608e-12	6.30799e-10	442		Scn2b	0.1	0.05	0.86	1.02	0.86	4	3
Ccdc15	-1.54946	1.43065	16.7572	4.2481e-05	0.00248375	447		Ccdc15	0.7	0.57	1.47	2.88	3.01	4	3
Fancc	-1.17591	3.13787	12.9365	0.000322243	0.0128173	454		Fancc	3.39	2.25	6.89	5.88	6.66	4	3
Zfp976	-8.56276	0.463448	74.6164	5.71676e-18	3.64484e-15	460		Zfp976	0	0	0.91	0.62	0.69	4	3
Gm14403	-1.26532	0.965676	10.6565	0.00109686	0.0333011	464		Gm14403	0.44	0.58	1.42	1.1	1.23	4	3
Gm14296	-1.02924	3.44936	10.9175	0.000952597	0.0299397	467		Gm14296	2.56	2.83	6.41	5.74	5.37	4	3
Rpl30	-0.950494	7.65206	10.716	0.00106214	0.0324679	469		Rpl30	583.56	667.09	1348.72	1216.16	1258.29	4	3
Capn6	-2.01285	-0.214123	12.6252	0.000380584	0.0147804	471		Capn6	0.24	0.02	0.75	0.31	0.57	4	3
Zfp970	-1.20932	3.37865	12.3953	0.000430422	0.016188	477		Zfp970	1.95	2.12	6.29	4.41	3.87	4	3
Mettl7a2	-6.30414	-1.48461	23.2391	1.43057e-06	0.00014964	487		Mettl7a2	0	0	0.62	0.62	0.21	4	3
Nutm1	-1.61518	0.0177884	11.5763	0.00066797	0.0228423	489		Nutm1	0.24	0.12	0.59	0.69	0.46	4	3
Kcnf1	-2.39338	1.36114	18.5546	1.6511e-05	0.00118217	493		Kcnf1	0.42	0.06	1.02	1.89	0.95	4	3
Prdm16	-1.45741	2.85613	11.0231	0.000899817	0.0287533	496		Prdm16	0.68	1.23	2.21	4.03	1.84	4	3
Tuba1a	-2.64199	5.36912	9.85653	0.0016923	0.0457741	505		Tuba1a	20.42	2.96	154.84	17.82	46.41	4	3
Sstr1	-2.36742	0.473735	13.764	0.000207272	0.00917541	506		Sstr1	0.14	0.23	2.26	1.43	0.43	4	3
Tyr	1.79227	-0.77509	12.0347	0.000522197	0.0188965	22		Tyr	0.31	0.18	0.11	0.08	0.04	3	4
Zbtb16	3.74662	-0.0598137	45.8362	1.28564e-11	4.09845e-09	31		Zbtb16	0.79	0.46	0.14	0.01	0	3	4	ZBTB16
Eno1b	3.7966	4.35198	112.704	2.50505e-26	4.19252e-23	43		Eno1b	55.85	36.65	4.39	2.43	2.74	3	4
Tat	1.00679	2.77921	10.0153	0.00155246	0.0430586	52		Tat	7.77	6.28	4.58	3.06	3.17	3	4
Pirb	2.17724	-1.22613	13.1453	0.000288241	0.0118382	53		Pirb	0.52	0.34	0.04	0.22	0.04	3	4	Pirb
Ifi211	7.30126	-1.15763	51.7002	6.46576e-13	2.70531e-10	63		Ifi211	1.3	0.95	0	0	0	5	4
Abcg5	2.3756	2.01159	51.1059	8.75167e-13	3.44636e-10	71		Abcg5	5.67	5.21	1.29	0.88	1.08	5	4
Abcg8	2.09307	1.75289	36.8618	1.26809e-09	2.92732e-07	73		Abcg8	3.23	3.21	0.75	0.46	0.86	5	4
Stk10	1.01786	4.62685	13.3076	0.000264334	0.0110254	75		Stk10	11.59	11.2	5.75	5.29	6.4	5	4
Pde9a	1.48896	5.45673	12.973	0.000316009	0.0126678	88		Pde9a	66.23	54.79	33.41	22.1	10.94	5	4
Bach2	1.82531	-1.18376	9.70897	0.0018337	0.0485207	89		Bach2	0.18	0.15	0.07	0.04	0	5	4
Cela1	1.45246	5.57679	25.1835	5.21272e-07	6.43182e-05	94		Cela1	141.86	127.09	47.56	59.03	44.96	5	4
Prnp	0.972344	6.80062	12.1418	0.000493035	0.017987	95		Prnp	80.51	72.1	39.93	43.22	35.12	5	4	PRNP
Bglap3	1.35004	0.236431	10.5964	0.00113309	0.0341687	100		Bglap3	5.17	5.22	1.99	2.83	1.45	5	4
Sh3bp1	1.98577	2.60659	33.5082	7.09632e-09	1.35732e-06	106		Sh3bp1	7.25	7.52	1.48	2.61	1.64	5	4	SH3BP1
Thbs4	1.26009	7.87555	19.2548	1.14381e-05	0.000857022	107		Thbs4	186.14	191.14	73.24	94.66	75.84	5	4	THBS4
Ffar2	1.53622	1.9693	20.0953	7.36783e-06	0.000597866	126		Ffar2	5.77	7.6	2.16	1.73	2.46	5	4
Tfpi	2.5402	0.637495	36.7802	1.32224e-09	3.00058e-07	134		Tfpi	2.31	3.71	0.39	0.61	0.71	5	4
Klb	1.87083	0.866598	21.2471	4.03713e-06	0.000377994	149		Klb	1.36	1.61	0.65	0.43	0.24	5	4	KLB
Fgf15	2.21188	0.28282	20.5978	5.66607e-06	0.000486301	153		Fgf15	2.06	2.09	0.99	0.17	0.26	5	4	FGF15
Hist1h2bq	1.39381	1.48793	13.6611	0.00021894	0.00961112	156		Hist1h2bq	3.04	3.92	1.96	1.14	1.2	5	4
Pik3cg	2.34201	0.435527	27.0608	1.97155e-07	2.72134e-05	159		Pik3cg	0.6	0.83	0.18	0.06	0.14	5	4	PIK3CG
Ccl20	1.36079	3.23727	11.3412	0.000758084	0.0252487	170		Ccl20	40.78	35.5	7	20.19	18.04	5	4	CCL20
Creb5	1.94985	-0.867432	12.2323	0.000469697	0.0172769	177		Creb5	0.11	0.25	0.01	0.19	0.05	1	4
Col20a1	2.04703	1.03379	10.4738	0.00121081	0.0356691	186		Col20a1	0.27	2.48	0.38	0.46	0.32	1	4
Agt	2.05781	0.714719	12.4482	0.00041839	0.0159143	187		Agt	0.75	4.59	0.67	0.81	0.56	1	4	AGT
Soat2	1.9219	0.620411	11.3754	0.000744231	0.0249113	188		Soat2	0.6	3.53	0.57	0.61	0.55	1	4
Cth	1.51655	5.76863	11.2302	0.00080477	0.0263449	198		Cth	39.39	131.62	33.79	34.84	26.24	1	4
Gpt2	1.78035	5.29828	14.1196	0.000171543	0.00791998	203		Gpt2	15.13	46.81	7.51	13.56	7.36	1	4
Ptk6	2.09486	1.38725	14.1454	0.000169209	0.00783922	204		Ptk6	1.73	5.18	0.72	1.46	0.34	1	4	PTK6
Upp1	1.6303	4.20875	10.5253	0.00117753	0.0350354	208		Upp1	21.15	69.28	15.56	21.84	9.05	1	4
Nt5e	1.94763	5.21425	15.595	7.84631e-05	0.00411977	211		Nt5e	14.82	45.91	4.76	11.57	8.63	1	4
Lrrk2	1.25135	5.67213	10.4306	0.00123944	0.0363921	214		Lrrk2	8.8	21.14	6.32	7.15	6.34	1	4	LRRK2
Atp12a	1.71246	6.70073	19.2516	1.14577e-05	0.000857022	226		Atp12a	47.41	99.39	19.51	30.4	20.37	1	4
Rhoc	1.64132	6.0806	18.65	1.57049e-05	0.0011305	239		Rhoc	167.01	248.97	60.95	98.86	48.27	1	4
Srd5a2	2.51816	-0.765012	20.5565	5.78976e-06	0.000493752	243		Srd5a2	1.55	3.18	0.65	0.43	0.22	1	4
C3	2.23658	3.67238	29.2708	6.29356e-08	1.00315e-05	244		C3	4.65	10.36	2.2	1.59	1.23	1	4	C3
Pdgfrb	1.87286	3.2953	16.9626	3.81231e-05	0.00226858	250		Pdgfrb	2.98	8.17	2.12	1.51	1.09	1	4	PDGFRB
Pck1	2.14047	3.52032	18.7954	1.4552e-05	0.00106664	251		Pck1	6.61	20.69	4.16	4	1.95	1	4
Ppargc1a	1.21402	4.94598	10.5507	0.00116144	0.0346336	275		Ppargc1a	8.38	14.71	6.36	5.63	3.6	1	4	PPARGC1A
Krt20	1.94888	5.74586	9.925	0.00163049	0.0445522	276		Krt20	56.6	114.19	32.51	31.94	4.64	1	4
Hpd	1.13344	2.81008	11.2207	0.000808918	0.0264161	313		Hpd	11.73	15.9	8.18	6.4	5.11	1	4
Arg1	-2.19112	-0.732709	10.4897	0.00120039	0.0355507	319		Arg1	0.4	0	0.26	1.25	1.27	2	4
Tspan9	-1.36168	4.07107	11.214	0.00081183	0.0264467	324		Tspan9	2.83	4.39	6.63	8.23	14.11	2	4	TSPAN9
Pcsk9	-2.69183	6.91246	52.4202	4.48094e-13	1.93533e-10	328		Pcsk9	11.41	15.11	66.92	86.21	114.56	2	4	PCSK9
Icam1	-1.69699	3.44945	16.9897	3.75836e-05	0.00224646	338		Icam1	2.81	3.48	6.32	9.85	15.24	2	4	ICAM1
Cd276	-1.06018	5.06039	11.5106	0.000692012	0.0235161	356		Cd276	11.53	9.67	18.82	21.24	28.3	2	4
Mycn	-1.42003	2.34676	15.1042	0.000101737	0.00521898	359		Mycn	1.72	1.58	3.64	3.81	6.18	2	4
Ascl2	-1.53542	3.94681	18.3289	1.85861e-05	0.00129609	360		Ascl2	8.38	7.61	18.4	20.03	33.62	2	4
Hspa1b	-1.40264	5.07309	16.3634	5.22858e-05	0.00297896	373		Hspa1b	11.08	9.36	24.99	20.55	38.21	2	4
Col18a1	-1.46999	3.06788	12.5578	0.000394556	0.0151802	375		Col18a1	1.13	1.46	3.55	2.19	5.55	2	4
Msn	-1.15628	5.29317	10.0974	0.00148478	0.0417082	377		Msn	12.21	7.87	16.84	19.9	32.1	2	4
Krt14	-1.84615	3.17737	11.2624	0.000790938	0.0260193	378		Krt14	8.12	2.89	8.75	14.74	25.43	2	4
Cd44	-1.45701	7.16362	12.6239	0.000380852	0.0147804	382	Wnt	Cd44	28.44	18.09	44.27	49.94	101.49	2	4
Gja1	-1.31764	5.38449	10.5914	0.00113618	0.0341849	384		Gja1	18.67	15.06	33.42	34.79	68.06	2	4
Il33	-1.56785	4.65949	11.7573	0.000606038	0.0211308	386		Il33	9.08	6.45	12.7	18.8	39.75	2	4
Nrp1	-1.51766	3.22734	12.4876	0.000409669	0.0156716	387		Nrp1	1.51	1.33	2.36	3.02	6.01	2	4
Tnfrsf11b	-1.96083	4.83456	16.0528	6.1602e-05	0.00338028	390		Tnfrsf11b	7.07	5.47	13.47	17.46	44.87	2	4
Pthlh	-2.4625	-0.509087	14.5972	0.000133109	0.00652818	391		Pthlh	0.17	0.23	0.61	0.78	2.16	2	4
Plau	-1.94154	-0.354608	10.8796	0.000972281	0.0302741	392		Plau	0.2	0.17	0.31	0.62	1.28	2	4
Id2	-1.90854	3.69354	13.0914	0.000296655	0.0120727	393	Wnt	Id2	4.92	9.09	12.74	23.04	47.52	2	4
Csf1r	-2.83735	0.137498	15.2192	9.57258e-05	0.00492951	397		Csf1r	0.02	0.23	0.26	0.44	1.34	2	4
Aldh3a1	-3.81765	2.32703	23.3121	1.37734e-06	0.000146464	401		Aldh3a1	0.62	0.62	2.53	4.33	20.53	2	4
Entpd3	-4.40109	2.25681	24.3393	8.07755e-07	9.24361e-05	402		Entpd3	0.02	0.31	1.39	1.79	8.23	2	4
Spp1	-4.67419	2.1739	23.5483	1.21816e-06	0.000133688	404		Spp1	0.35	0.35	1.86	3.36	23.8	2	4
Ccl2	-3.79695	0.622665	15.4904	8.29233e-05	0.00433695	406		Ccl2	0.6	0.24	0.84	2.65	15.14	2	4
Lyz1	-2.55767	1.24666	10.2096	0.00139715	0.0398857	407		Lyz1	0.88	0.81	0.79	2.94	11.96	2	4
Mmp7	-3.34517	2.0194	20.3047	6.60398e-06	0.000545807	414		Mmp7	0.58	1.57	6.7	3.93	24.82	2	4
Fbln1	-2.3424	2.93253	46.1468	1.09715e-11	3.58285e-09	433		Fbln1	1.73	1.23	6.67	7.61	8.69	4	4
Rab15	-1.09795	6.7481	11.444	0.000717238	0.0243117	445		Rab15	31.88	36.35	56.64	83.64	86.73	4	4
Il1rn	-1.23451	7.67005	17.9123	2.3132e-05	0.00155635	455		Il1rn	86.83	69.89	205.67	186.33	176.48	4	4
Lgr5	-2.15671	2.55622	35.0675	3.18473e-09	6.46066e-07	466	Wnt	Lgr5	0.86	1.23	3.37	2.57	3.17	4	4
F3	-1.18267	6.87118	12.2405	0.000467639	0.0172485	488		F3	83.68	43.76	145.34	160.49	133.6	4	4
Mvb12b	1.92514	-0.683737	13.3941	0.000252423	0.0106952	1		Mvb12b	0.39	0.24	0.28	0.36	0.08	3	5
Tgm7	1.7156	1.25037	15.9716	6.42993e-05	0.0034996	4		Tgm7	4.25	2.22	0.56	0.79	1.64	3	5
St8sia5	2.1818	3.36706	22.5544	2.0428e-06	0.000204112	5		St8sia5	25.25	8.2	3.02	5.54	2.72	3	5
Sytl5	2.15356	-0.218058	17.6798	2.61385e-05	0.00169888	12		Sytl5	0.56	0.17	0.08	0.05	0.11	3	5
Ulbp1	1.43425	2.75004	11.7892	0.000595739	0.020826	14	(Monomer Only)	Ulbp1	15.68	5.67	3.99	2.78	5.36	3	5
St6galnac6	1.0883	8.73812	12.9869	0.000313675	0.012612	26		St6galnac6	566.15	375.72	254.41	237.15	188.5	3	5
Eif3j2	3.19105	4.27696	91.7635	9.76775e-22	9.34146e-19	44		Eif3j2	36.85	22.52	2.67	3.77	3.56	3	5
Rwdd3	1.599	1.28199	17.1699	3.41801e-05	0.00208967	50		Rwdd3	6.32	4.85	3.04	1.58	1.27	3	5
Ttll11	5.40656	0.332417	94.8467	2.0571e-22	2.29521e-19	66		Ttll11	1.88	1.72	0.06	0.05	0	5	5
Ptprt	2.02938	3.02151	44.6644	2.33868e-11	7.11649e-09	68		Ptprt	1.97	1.91	0.42	0.48	0.56	5	5
Slc16a9	2.00178	2.13409	27.3554	1.69287e-07	2.36882e-05	76		Slc16a9	3.66	3.64	1.44	0.88	0.57	5	5
Ceacam20	1.60085	4.87179	19.8364	8.4359e-06	0.000668333	78		Ceacam20	29.04	27.87	13.2	9.88	5.9	5	5
Slc15a2	1.64765	2.96221	22.9127	1.69529e-06	0.000174602	80		Slc15a2	5.69	5.08	2.24	1.91	1.15	5	5
Mfsd7a	1.51629	1.0884	17.8743	2.35993e-05	0.00157985	82		Mfsd7a	2.26	2.33	0.98	0.84	0.64	5	5
Dock8	1.68118	4.28659	24.9331	5.93557e-07	7.09565e-05	86		Dock8	6.76	6.87	3.07	1.65	1.88	5	5
Sectm1b	1.31412	5.21224	20.3405	6.48156e-06	0.000539016	87		Sectm1b	42.1	43.64	21.28	16.12	16.02	5	5
Lpo	1.04964	7.96791	10.7188	0.00106054	0.0324679	91		Lpo	217.77	200.84	131.63	106.08	74.37	5	5
Rhobtb3	2.6738	-0.366672	29.4089	5.86069e-08	9.56936e-06	93		Rhobtb3	0.5	0.42	0.07	0.15	0.03	5	5
Oaf	1.79348	3.67756	34.3277	4.65699e-09	9.16947e-07	105		Oaf	15.86	15.97	4.48	5.68	4.03	5	5
Slc5a6	1.00285	5.57077	12.5209	0.000402433	0.0154389	114		Slc5a6	33.03	37.04	19.31	18.06	16.72	5	5
Itpka	1.55341	2.27059	23.2955	1.38927e-06	0.000146464	116		Itpka	7.22	8.06	3.13	2.68	2.28	5	5
Tsga10	1.2315	2.37186	15.6264	7.71677e-05	0.00406771	118		Tsga10	3.31	3.58	1.49	1.62	1.38	5	5
Qpct	5.15772	1.62901	137.568	9.05818e-32	2.02133e-28	122		Qpct	5.74	6.52	0.09	0.2	0.23	5	5
Phgr1	1.34245	7.59477	23.9837	9.71526e-07	0.000110235	124		Phgr1	1361.14	1455.21	594.1	582.31	568.33	5	5
Prkar2b	3.35865	2.14528	65.2675	6.53903e-16	3.97959e-13	125		Prkar2b	3.92	5.55	0.37	0.42	0.94	5	5
Npcd	7.8002	-0.746424	64.5483	9.4196e-16	5.48344e-13	132		Npcd	0.33	0.56	0	0	0	5	5
St6galnac4	1.54151	6.96511	24.8245	6.27958e-07	7.44047e-05	136		St6galnac4	76.88	104.11	26.39	36.37	33.99	5	5
Ppm1j	1.48173	3.20735	20.4086	6.25475e-06	0.000523405	144		Ppm1j	13.03	17.52	6.24	6.3	4.5	5	5
Slc5a8	1.65369	6.24941	21.293	3.94161e-06	0.00037165	150		Slc5a8	36.09	42.31	17.95	12.28	8.42	5	5
Muc3	1.54764	8.54509	13.3078	0.000264308	0.0110254	151		Muc3	691.25	831.33	379.02	229.51	110.51	5	5
Pkdcc	1.13366	5.97016	11.5797	0.000666742	0.0228423	152		Pkdcc	56.74	72.11	38.04	31.4	21.9	5	5
Slc6a14	1.0589	7.96108	12.9598	0.000318256	0.0127198	155		Slc6a14	169.23	181.83	106.11	74.61	80.89	5	5
Cyp2c69	1.9568	0.28374	13.1777	0.000283298	0.011707	161		Cyp2c69	2.06	2.1	1.08	0.54	0.05	5	5
Vwa3b	1.9037	-1.16091	11.1638	0.000834092	0.0270403	168		Vwa3b	0.84	1.03	0.28	0.17	0.41	5	5
Rhov	1.45842	0.290433	12.3696	0.000436383	0.0163662	173		Rhov	1.68	2.26	0.52	1	0.68	5	5
Muc20	2.07952	1.68893	13.1039	0.000294688	0.0120292	181		Muc20	1.1	5.92	0.39	0.71	1.39	1	5
Mill2	2.20995	0.494544	14.3256	0.000153757	0.00732616	195		Mill2	1.06	4.92	0.58	0.8	0.24	1	5
A4galt	1.46364	1.37998	10.4218	0.00124539	0.0364	200		A4galt	2.38	7.52	2.2	1.98	1.38	1	5
Slc25a45	1.38403	1.35567	10.1027	0.00148052	0.0417082	201		Slc25a45	2.01	5.14	1.71	1.68	1.08	1	5
Steap4	2.21723	6.12424	14.2403	0.000160888	0.00761176	202		Steap4	29.08	107.96	13.01	26.56	6.85	1	5
Nrap	1.45331	3.8804	10.2053	0.00140039	0.0398931	210		Nrap	3.86	10.39	3.22	3.55	1.68	1	5
Fut1	2.78153	1.47841	20.1985	6.98089e-06	0.000571923	212		Fut1	1.39	7.59	0.52	1.11	0.68	1	5
Slc13a2	1.42405	4.26837	11.9637	0.000542457	0.0194197	213		Slc13a2	13.24	34.41	8.72	11.05	8.32	1	5
Atp1a2	3.6578	-0.483853	41.3639	1.26372e-10	3.384e-08	235		Atp1a2	0.26	0.46	0.01	0.07	0.03	1	5
Duox2	1.28041	4.33494	12.6596	0.000373642	0.0145851	246		Duox2	8.13	14.8	5.54	5.46	3.97	1	5
Sspo	3.02342	0.141824	23.7311	1.10778e-06	0.000122579	247		Sspo	0.3	0.98	0.14	0.1	0.04	1	5
Pbld2	1.29961	1.25264	10.0445	0.00152803	0.0426225	254		Pbld2	1.79	3.7	1.46	1.17	0.88	1	5
Galnt6	2.08092	6.55485	23.1375	1.50818e-06	0.000156535	257		Galnt6	25.58	71.33	11.73	14.81	9.62	1	5
Aqp8	2.0232	6.05983	10.107	0.00147709	0.0417082	259		Aqp8	79.29	212.73	58	47.11	8.09	1	5
Slc16a5	1.46382	4.24184	12.346	0.000441941	0.0164365	260		Slc16a5	12.81	27.58	9.69	9.14	4.91	1	5
Rdh9	1.77061	1.24809	10.4104	0.00125308	0.0364	262		Rdh9	1.33	3.6	1.02	1.05	0.23	1	5
Ceacam18	1.98722	2.86763	16.7905	4.17408e-05	0.00245117	265		Ceacam18	8	15.33	3.28	4.63	1.26	1	5
Itih5	1.35549	7.93229	13.4881	0.000240079	0.0103026	266		Itih5	57.51	96.94	35.09	37.53	21.55	1	5
Slc15a1	2.04053	2.12182	14.3717	0.000150044	0.00727878	268		Slc15a1	2.64	5.65	1.09	1.75	0.34	1	5
Fam114a1	1.00542	4.15829	9.84118	0.00170648	0.0458935	271		Fam114a1	11.86	16.95	8.1	8.02	6.25	1	5
Glod5	1.23837	2.53153	9.90153	0.00165142	0.0449406	277		Glod5	21.85	35.78	15.95	14.84	7.71	1	5
Gm5485	1.31704	4.9354	12.0677	0.000513021	0.0186147	279		Gm5485	130.8	216.87	91.98	80.93	47.44	1	5
Mptx2	8.72765	0.0726281	87.0491	1.05862e-20	8.85865e-18	286		Mptx2	4.68	10.7	0	0	0	1	5
Spats1	2.16886	2.01908	26.988	2.04725e-07	2.79701e-05	299		Spats1	3.4	5.68	1.32	1.28	0.55	1	5
Slc26a3	1.73942	6.93136	10.3752	0.00127717	0.0369332	310		Slc26a3	98.86	153.9	71.32	35.39	12.28	1	5
Eif4ebp3	1.53159	3.86221	10.8203	0.00100396	0.0310817	311		Eif4ebp3	31.92	46.27	23.67	12.49	6.31	1	5
Slc26a2	1.29798	8.13285	13.4189	0.000249106	0.0106183	314		Slc26a2	151.13	219.19	103.14	76.49	55.13	1	5
Ppp1r14c	-1.39456	0.845931	11.0269	0.000897976	0.0287533	323		Ppp1r14c	0.79	0.38	1.18	1.56	1.95	2	5
Rgcc	-1.32309	1.10127	11.1459	0.000842164	0.0272361	326		Rgcc	2.03	2.71	4.63	6.35	7.56	2	5
R3hdml	-1.97925	1.20694	17.6144	2.70531e-05	0.00172483	332		R3hdml	1.62	1.2	2.84	6.54	7.85	2	5
Lgals1	-3.16903	-0.623488	22.0149	2.70538e-06	0.000262481	333		Lgals1	0.24	0.24	1.13	2.56	3.32	2	5
Tulp3	-1.21101	3.5759	12.3508	0.000440789	0.0164365	337		Tulp3	3.21	3.42	5.73	7.84	10.08	2	5
Cnn3	-2.19961	3.94613	22.4099	2.20231e-06	0.00021842	339	(SPS)	Cnn3	3.12	5.24	10.85	20.06	29.51	2	5
Mfsd2a	-1.46915	3.39399	16.6316	4.53887e-05	0.00261944	344		Mfsd2a	5.5	2.75	10.62	10.35	14.06	2	5
Fxyd3	-1.88089	4.22186	23.8233	1.05596e-06	0.000117819	357		Fxyd3	46.25	24.54	104.91	116.97	181.06	2	5
Pak6	-2.11483	4.10592	30.6254	3.12974e-08	5.30431e-06	361		Pak6	2.39	2.77	8.32	9.91	16.24	2	5
Tmem158	-1.41629	1.29453	10.6998	0.00107148	0.0326046	363	(SPS)	Tmem158	1.6	0.84	3.01	2.18	4.88	2	5
H60c	-1.55129	3.50708	11.9215	0.000554894	0.0197592	369		H60c	4.89	1.67	7.73	7.67	13.89	2	5
Fam89a	-1.63848	1.35298	13.752	0.000208597	0.00918721	372		Fam89a	1.1	1.93	4.08	3.49	7.3	2	5
Synpo2l	-1.90332	0.686019	13.0576	0.000302056	0.0122182	380		Synpo2l	0.31	0.21	0.43	0.91	1.63	2	5
Slc23a3	-1.44907	2.16382	9.82417	0.00172233	0.0461206	389		Slc23a3	1.82	1.81	2.93	3.77	8.77	2	5
Lrg1	-3.14813	0.253608	15.7167	7.3572e-05	0.00394022	395		Lrg1	0.06	0.44	0.58	1.69	4.91	2	5
Slco5a1	-3.77773	0.165673	15.7173	7.35477e-05	0.00394022	411		Slco5a1	0.03	0.01	0.13	0.06	0.77	2	5
Lancl3	-1.91614	-0.0601969	11.0717	0.000876552	0.0281443	412		Lancl3	0.1	0.17	0.4	0.26	0.95	2	5
Gja5	-3.1131	-1.0006	14.7149	0.000125057	0.00627111	413		Gja5	0.05	0.08	0.34	0.16	0.97	2	5
Pdlim4	-3.19196	0.833599	12.0738	0.000511349	0.0186045	415		Pdlim4	0.07	0.8	2.74	0.76	9.74	2	5
Carmil2	-1.72477	-0.524938	10.1795	0.00142008	0.0402781	417		Carmil2	0.22	0.07	0.66	0.22	0.49	2	5
Rps6kl1	-3.21371	-0.327672	20.4126	6.24161e-06	0.000523405	420		Rps6kl1	0.1	0.08	1.01	0.26	1.22	2	5
Jaml	-1.73591	0.922463	18.3413	1.84657e-05	0.00129443	426		Jaml	0.71	0.41	1.64	2.01	2.04	4	5
Emp3	-2.73033	0.379197	28.5354	9.20029e-08	1.3998e-05	430		Emp3	1.3	0.26	4.2	5.26	6.76	4	5
Eif3j1	-1.87387	5.82119	36.6136	1.44022e-09	3.21385e-07	434		Eif3j1	17.39	13.62	54.48	52.78	68.28	4	5
Eya2	-1.50041	1.28113	12.0167	0.000527261	0.0190283	436		Eya2	0.45	1.23	2.22	2.21	2.4	4	5
Igfbp4	-1.91801	0.833082	13.1226	0.000291748	0.0119456	437		Igfbp4	0.12	0.92	1.66	2.19	2.38	4	5
Slc43a3	-2.45588	-0.354572	19.7086	9.01947e-06	0.000710363	443		Slc43a3	0.09	0.15	0.59	0.78	0.73	4	5
Ccdc114	-2.84423	0.2565	29.0312	7.12202e-08	1.1088e-05	444		Ccdc114	0.11	0.45	1.7	2.15	1.52	4	5
Nxpe2	-1.54104	3.95713	13.5332	0.000234383	0.0101559	449		Nxpe2	3.27	3.98	6.66	17.62	18	4	5
Chst14	-1.28931	1.26821	10.3246	0.00131269	0.037797	451		Chst14	0.88	1.18	1.87	3.34	2.58	4	5
Gm14137	-1.80051	2.97143	22.569	2.02735e-06	0.000204091	452		Gm14137	1.68	1.72	4.03	7.64	6.68	4	5
Morn4	-2.09871	0.910268	20.9133	4.80555e-06	0.000428943	453		Morn4	0.4	0.75	1.67	3.28	2.71	4	5
Rnaset2b	-3.64065	4.77674	95.3393	1.60395e-22	1.9523e-19	459		Rnaset2b	7.46	6.07	108.59	68.46	84.09	4	5
9930104L06Rik	-1.24774	2.80626	14.3571	0.000151208	0.00728245	461		9930104L06Rik	3.2	3.18	7.36	5.96	5.66	4	5
Rsl1	-1.16032	1.67767	10.6188	0.00111941	0.0339091	462		Rsl1	1.47	1.52	4.3	3.12	3.25	4	5
Ldb3	-1.47027	1.79175	16.2118	5.66405e-05	0.00315983	465		Ldb3	0.43	0.68	1.81	1.45	1.66	4	5
Gm14322	-1.38939	2.04351	14.3631	0.000150731	0.00728245	478		Gm14322	1.03	0.7	2.83	2.18	1.83	4	5
Mogat2	-2.00273	1.71236	14.6781	0.000127521	0.00637082	494		Mogat2	1.42	0.87	4.81	7.25	1.98	4	5
Raet1e	-6.02748	3.60701	76.5816	2.11297e-18	1.41453e-15	497		Raet1e	0.33	0.88	16.16	44.7	17.58	4	5
St3gal4	-5.89697	5.51873	20.6622	5.47879e-06	0.000476334	502		St3gal4	1.54	0.67	1.38	149.71	47.33	4	5
G530011O06Rik	1.99023	0.354024	16.1811	5.75647e-05	0.00319806	8		G530011O06Rik	2.46	0.75	0.54	0.51	0.26	3
AK156373	1.81987	-0.916269	10.8173	0.00100556	0.0310817	15		AK156373	1.11	0.7	0.42	0.42	0	3
AK132919	2.19224	4.27572	20.1918	7.00541e-06	0.000571923	17		AK132919	96.44	50.53	14.11	27.66	7.15	3
Rn7sk	1.47944	2.22725	12.0035	0.000531005	0.0191119	19		Rn7sk	114.9	66.69	35.17	49.85	16.57	3
Gm5801	7.02894	0.253836	88.6049	4.82085e-21	4.30309e-18	27		Gm5801	6.47	2.4	0	0	0.11	3
Gm9199	5.94156	-0.00576262	77.5958	1.26441e-18	8.91008e-16	28		Gm9199	4.52	1.98	0	0.13	0	3
F630042J09Rik	3.47395	-0.801522	35.2278	2.93307e-09	6.04168e-07	39		F630042J09Rik	0.66	0.48	0.03	0.09	0.02	3
Gm5786	4.09961	-0.77977	42.7233	6.30572e-11	1.81626e-08	45		Gm5786	4.5	2.82	0.21	0.49	0	3
AK138792	1.43646	1.08814	16.3115	5.37378e-05	0.00303585	46		AK138792	12.85	9.74	4.96	4.65	3.68	3
DQ541770	1.7303	-0.824794	11.4188	0.000727042	0.0245817	47		DQ541770	0.43	0.31	0.1	0.15	0.12	3
Pla2g2a	2.40277	0.683265	34.487	4.29107e-09	8.5751e-07	61		Pla2g2a	8.78	7.01	0.72	1.53	2.28	5
3110070M22Rik	2.21194	-0.611157	19.5806	9.64417e-06	0.000746392	62		3110070M22Rik	2.02	1.62	0.18	0.53	0.46	5
AK085062	2.82309	0.652216	49.3107	2.1847e-12	7.90565e-10	70		AK085062	1.94	1.74	0.33	0.22	0.27	5
Gm13375	1.1243	3.40519	12.9896	0.000313218	0.012612	98		Gm13375	20.95	20.38	10.38	11.38	7.58	5
BC026600	1.87255	-0.237986	15.737	7.27879e-05	0.00392966	99		BC026600	1.07	1.03	0.21	0.52	0.14	5
Gm1943	7.04053	0.264689	106.012	7.32941e-25	9.81334e-22	109		Gm1943	4.18	5.22	0.12	0	0	5
AK190531	2.87801	1.14475	56.0797	6.95934e-14	3.45106e-11	110		AK190531	3.8	4.86	0.69	0.57	0.58	5
Gm5512	5.52851	-1.04356	48.9517	2.62342e-12	9.24342e-10	111		Gm5512	0.91	1.09	0.09	0	0	5
Hist2h2aa2	1.65217	3.07069	28.1654	1.11379e-07	1.6035e-05	115		Hist2h2aa2	53.14	59.12	21.31	19.41	15.48	5
Rpl34-ps1	13.4302	4.65869	373.477	3.27374e-83	4.38322e-79	121		Rpl34-ps1	457.71	481.83	0.32	0.29	0	5
Gm12191	6.15073	5.59926	293.991	6.71506e-66	4.4954e-62	123		Gm12191	547.49	609.31	7.53	7.51	10.86	5
Gm13710	3.70007	-0.842525	37.196	1.06831e-09	2.50939e-07	127		Gm13710	2.3	2.96	0.13	0.11	0.34	5
E330033B04Rik	1.7675	-0.419223	14.2181	0.000162796	0.00763461	129		E330033B04Rik	0.25	0.31	0.05	0.1	0.1	5
A330040F15Rik	2.0064	-0.821161	14.8867	0.000114163	0.00576801	130		A330040F15Rik	1.36	1.66	0.28	0.46	0.39	5
BC031451	1.0514	6.68599	13.4449	0.000245671	0.0105089	137		BC031451	267.33	326.81	130.13	151.58	153.3	5
Mirt1	1.42406	-0.172512	10.8264	0.00100062	0.0310817	140		Mirt1	1.03	1.28	0.46	0.5	0.48	5
Gm12338	2.69314	2.40546	50.5222	1.17825e-12	4.50731e-10	142		Gm12338	34.1	49.36	8.61	7.62	4.37	5
Panct2	1.40201	1.49666	16.5124	4.83337e-05	0.00277742	145		Panct2	1.65	2.04	0.76	0.81	0.62	5
Hist2h3c1	1.38919	2.74822	18.7815	1.46584e-05	0.00106664	146		Hist2h3c1	8.9	11.12	4.36	4.27	3.31	5
Marcksl1-ps4	1.32852	3.33389	14.7297	0.000124074	0.00624519	157		Marcksl1-ps4	25.72	32.41	16.55	8.68	11.1	5
Zfp862-ps	1.16325	3.03064	14.1476	0.000169009	0.00783922	160		Zfp862-ps	2.83	3.51	1.67	1.37	1.42	5
4831440E17Rik	1.61456	0.00457535	10.8137	0.0010075	0.0310817	164		4831440E17Rik	0.51	0.56	0.3	0.22	0.03	5
Gm10069	1.42169	-0.148178	10.6013	0.00113006	0.0341543	167		Gm10069	0.52	0.61	0.16	0.2	0.38	5
Gm9895	1.55645	0.344101	10.5818	0.00114207	0.0342083	178		Gm9895	5.17	8.05	1.29	4.23	1.38	1
A330023F24Rik	2.10439	1.12762	13.6406	0.000221343	0.00968484	190		A330023F24Rik	0.37	2.05	0.24	0.36	0.3	1
5830428M24Rik	2.01544	1.34626	12.4532	0.000417285	0.0159143	193		5830428M24Rik	2.49	14.21	2.7	2.3	1.65	1
3930402G23Rik	1.81682	2.05858	11.3468	0.0007558	0.0252354	207		3930402G23Rik	1.72	6.43	1.42	1.65	0.62	1
Gm2093	3.69575	-0.305925	37.2804	1.02307e-09	2.44605e-07	220		Gm2093	0.39	1.12	0	0.08	0.08	1
D730003I15Rik	1.61887	-0.562232	10.785	0.00102327	0.0314954	222		D730003I15Rik	3.15	5.81	1.24	1.82	1.45	1
Gm19757	1.88371	1.0683	21.4676	3.59853e-06	0.000344148	237		Gm19757	1.54	2.55	0.4	0.81	0.51	1
AK030382	2.27605	-0.312172	15.6989	7.42672e-05	0.00396161	240		AK030382	0.28	1	0.25	0.08	0.09	1
Gm8989	1.94028	4.03279	17.7814	2.47799e-05	0.00162636	252		Gm8989	13.1	33.56	8.32	7.23	3.68	1
Tmem51os1	1.63175	1.02813	14.339	0.000152666	0.00730014	253		Tmem51os1	1.81	4.08	1.25	1.2	0.75	1
AK190465	1.28744	1.89207	11.2996	0.000775253	0.0256293	267		AK190465	13.31	22.64	8.65	9.22	5.44	1
AK150759	1.85224	-0.113765	11.6139	0.000654609	0.0225891	283		AK150759	0.45	0.85	0.33	0.22	0.02	1
AK033986	2.61909	-0.93522	21.0653	4.43885e-06	0.00041272	292		AK033986	0.28	0.47	0.09	0.04	0.06	1
AK020987	2.36845	-0.576059	20.6264	5.58221e-06	0.000482195	295		AK020987	0.29	0.54	0.13	0.05	0.08	1
Gm4759	1.41037	1.49373	14.6089	0.000132289	0.00652023	296		Gm4759	1.78	2.92	1.08	0.77	0.94	1
Gm8979	1.95428	6.58695	23.3329	1.36247e-06	0.000146464	297		Gm8979	62.79	104.24	34.31	17.15	16.1	1
AK145129	1.30727	6.2105	17.6481	2.65786e-05	0.00170268	301		AK145129	64.97	93.64	36.21	34.51	29.34	1
Gm10845	1.37454	6.39697	18.782	1.46543e-05	0.00106664	302		Gm10845	53.89	76.37	28.71	28.09	21.51	1
AK039603	1.2754	3.77083	12.5715	0.000391666	0.0151124	306		AK039603	13.07	20.86	9.83	6.18	5.95	1
AK172683	1.16487	5.8281	10.0699	0.00150707	0.0421256	316		AK172683	25.56	40.17	21.39	12.55	11.92	1
AK040960	1.12367	3.5203	9.80745	0.00173806	0.0463564	317		AK040960	8.16	11.75	6.61	4	3.69	1
AK217047	-3.61489	-1.02009	14.3179	0.000154391	0.00733027	320		AK217047	0	0.98	0	6.62	9.6	2
AB347151	-8.88348	0.790218	23.916	1.00631e-06	0.000113222	321		AB347151	0	0	0	6.72	8.72	2
2010204K13Rik	-1.15951	2.06885	10.1758	0.00142292	0.0402781	322		2010204K13Rik	7.52	4.47	10.52	14.39	16.36	2
Cyr61	-1.19079	4.54989	12.1769	0.000483845	0.0177	343		Cyr61	14.9	8.07	26.17	22.64	31.65	2
1810008I18Rik	-3.87436	-0.0252775	37.8986	7.45192e-10	1.81407e-07	353		1810008I18Rik	0	0.59	4.52	3.56	6.25	2
Rpph1	-2.09332	1.47054	19.4723	1.02069e-05	0.000780914	368		Rpph1	17.55	5.71	40.72	38.98	76.93	2
AK201904	-7.07475	-0.880553	21.043	4.49095e-06	0.000414685	419		AK201904	0	0	10.9	0	9.39	2
Rpl14-ps1	-5.16539	6.35546	13.3487	0.000258598	0.0109223	421		Rpl14-ps1	22.81	2.12	572.89	4.4	779.44	2
AK050809	-2.21125	-1.10593	11.1998	0.000818058	0.0265849	424		AK050809	0.1	0.03	0.31	0.24	0.35	4
5033406O09Rik	-3.13139	1.79327	58.837	1.71288e-14	9.17353e-12	435		5033406O09Rik	0.71	0.54	5.19	5.32	6.51	4
BC085231	-3.39222	-0.437414	28.3103	1.03346e-07	1.52699e-05	439		BC085231	0	0.26	1.45	1.38	1.6	4
5830444B04Rik	-3.41089	-0.42265	24.8067	6.33764e-07	7.44339e-05	448		5830444B04Rik	0.06	0.06	0.83	1.87	2.01	4
1700030C10Rik	-1.75091	1.322	16.4397	5.02218e-05	0.00287359	470		1700030C10Rik	1.5	0.61	4.68	2.5	3.61	4
KY467775	-2.17362	-0.57819	14.2205	0.000162587	0.00763461	473		KY467775	0.36	0.35	2.3	1.14	1.76	4
Gm16907	-2.39438	1.31592	18.9989	1.30792e-05	0.000972874	476		Gm16907	0.17	0.64	3.5	1.33	1.98	4
1810034E14Rik	-1.35083	0.63172	10.486	0.00120281	0.0355507	481		1810034E14Rik	0.76	0.72	2.25	2.17	1.45	4
Gm26641	-2.01402	0.0899329	16.6981	4.38251e-05	0.00255119	483		Gm26641	0.86	0.57	3.71	3.33	2.07	4
Atp10d	-2.37613	-0.0199423	13.3291	0.000261319	0.0109789	498		Atp10d	0.19	0.09	0.21	0.85	0.25	4
AK034568	-3.1515	-0.141673	15.0207	0.000106341	0.00543292	500		AK034568	0.14	0.06	0.22	1.87	0.49	4
AK157006	-2.99384	-0.246333	11.8547	0.000575155	0.0202651	501		AK157006	0.02	0.11	0.07	1.19	0.39	4
AK048946	-10.7768	2.61364	23.3071	1.38089e-06	0.000146464	503		AK048946	0	0	0	24.79	6.88	4
AK207593	-8.03867	0.00606669	22.0983	2.59043e-06	0.000253163	504		AK207593	0	0	0	25.28	11.35	4
Gm38431	-8.68433	0.544911	20.9172	4.79567e-06	0.000428943	507		Gm38431	0	0	2.63	0.77	0	4

## Sheet: S1B. ToppFun UP in RA
Category	ID	Name	Source	p-value	q-value Bonferroni	q-value FDR B&H	q-value FDR B&Y	Hit Count in Query List	Hit Count in Genome	Hit in Query List
GO: Molecular Function	GO:0022804	active transmembrane transporter activity		1.379e-07	0.0001033	0.0001033	0.0007435	17	316	ABCA13,SLC24A3,SLC5A6,SLC37A2,ABCG5,ABCG8,SLC26A3,SLC16A9,SLC26A2,SLC13A2,SLC16A5,SLC15A1,SLC15A2,SLC5A8,ATP1A2,ATP12A,SLC6A14
GO: Molecular Function	GO:0022853	active ion transmembrane transporter activity		8.703e-06	0.006519	0.003031	0.02181	12	220	SLC24A3,SLC5A6,SLC37A2,SLC26A3,SLC26A2,SLC13A2,SLC15A1,SLC15A2,SLC5A8,ATP1A2,ATP12A,SLC6A14
GO: Molecular Function	GO:0046943	carboxylic acid transmembrane transporter activity		1.533e-05	0.01148	0.003031	0.02181	10	160	SLC5A6,SLC25A29,SLC26A3,SLC16A9,SLC26A2,SLC13A2,SLC16A5,SLC5A8,SLC38A6,SLC6A14
GO: Molecular Function	GO:0005342	organic acid transmembrane transporter activity		1.619e-05	0.01212	0.003031	0.02181	10	161	SLC5A6,SLC25A29,SLC26A3,SLC16A9,SLC26A2,SLC13A2,SLC16A5,SLC5A8,SLC38A6,SLC6A14
GO: Biological Process	GO:0098656	anion transmembrane transport		5.627e-07	0.002234	0.002015	0.01786	22	583	BEST2,AZGP1,SLC24A3,SLC5A6,AGT,SLC37A2,C3,SLC25A29,FGF19,SLC26A3,SLC26A2,ITLN1,GRB10,SLC13A2,SLC15A1,SLC15A2,SLC5A8,ATP1A2,SLC38A6,PRNP,SLC6A14,SLC25A45
GO: Biological Process	GO:0046942	carboxylic acid transport		1.015e-06	0.004029	0.002015	0.01786	16	334	ABAT,PLA2G12B,SLC5A6,AGT,PLA2G2A,SLC25A29,SLC26A3,SLC16A9,SLC26A2,AQP8,SLC13A2,SLC16A5,SLC5A8,ATP1A2,SLC38A6,SLC6A14
GO: Biological Process	GO:0140546	defense response to symbiont		3.809e-06	0.01512	0.003716	0.03294	14	286	TAGAP,GBP3,IRF7,LILRB1,RTP4,DHX58,DDX60,OAS3,IFI27,IFIT1,IFIT3,TRIM5,ZCCHC3,ISG15
GO: Biological Process	GO:0051607	defense response to virus		3.809e-06	0.01512	0.003716	0.03294	14	286	TAGAP,GBP3,IRF7,LILRB1,RTP4,DHX58,DDX60,OAS3,IFI27,IFIT1,IFIT3,TRIM5,ZCCHC3,ISG15
GO: Biological Process	GO:0015849	organic acid transport		4.681e-06	0.01858	0.003716	0.03294	16	376	ABAT,PLA2G12B,SLC5A6,AGT,PLA2G2A,SLC25A29,SLC26A3,SLC26A2,AQP8,SLC13A2,SLC15A1,SLC5A8,ATP1A2,SLC38A6,SLC6A14,SLC25A45
GO: Cellular Component	GO:0005902	microvillus		4.168e-05	0.01763	0.008815	0.0584	11	227	LRRK2,SLC5A6,SOAT2,MUC20,SLC26A3,SLC26A2,ITLN1,SLC15A1,SLC5A8,CEACAM20,SLC6A14
GO: Cellular Component	GO:0045177	apical part of cell		0.0001595	0.06745	0.01811	0.12	16	510	PDGFRB,SLC5A6,ABCG5,ABCG8,MUC20,CACNA1D,SLC26A3,SLC26A2,DUOX2,AQP8,SLC15A1,SLC15A2,PLET1,SLC5A8,ATP12A,CEACAM20
GO: Cellular Component	GO:0032432	actin filament bundle		0.0001713	0.07244	0.01811	0.12	12	312	LRRK2,SLC5A6,SOAT2,MUC20,SLC26A3,SLC26A2,ITLN1,ROR1,SLC15A1,SLC5A8,CEACAM20,SLC6A14
GO: Cellular Component	GO:0031253	cell projection membrane		0.0003543	0.1499	0.02997	0.1986	13	388	PDE9A,GPR37L1,PLXND1,SLC5A6,MUC20,CACNA1D,SLC26A3,DOCK8,SLC26A2,ITLN1,SLC5A8,CEACAM20,SLC6A14
Disease	C0021400	Influenza	DisGeNET Curated	3.189e-09	1.466e-05	1.466e-05	0.0001321	9	52	IRF7,RTP4,DDX60,OAS3,IFI27,IFIT1,IFIT3,ISG15,XAF1
Disease	C0271829	Pendred's syndrome	DisGeNET BeFree	1.298e-06	0.005966	0.002983	0.02688	6	34	SLC26A3,SLC26A2,DUOX2,SLC13A2,THRB,SLC5A8
Disease	C0007570	Celiac Disease	DisGeNET Curated	9.251e-06	0.04253	0.01418	0.1277	6	47	HLA-DQA1,BACH2,SOAT2,IFI27,PCK1,SLC6A14
Disease	C1262211	Diarrhoea predominant irritable bowel syndrome	DisGeNET BeFree	2.866e-05	0.1317	0.03228	0.2908	6	57	HLA-DQA1,CCL20,FGF19,KLB,AQP8,IFIT3
Disease	C0021051	Immunologic Deficiency Syndromes	DisGeNET BeFree	3.511e-05	0.1614	0.03228	0.2908	23	857	TPMT,IRF7,LILRB1,PPARGC1A,SULT1A1,CPQ,PIK3CG,AGT,KRT20,CLEC16A,TAT,MUC20,DOCK8,NT5E,ROR1,TPPP,IFI27,SP110,TRIM5,GSTT1,THRB,LMO2,MXD1

## Sheet: S1C. ToppFun DOWN in RA
Category	ID	Name	Source	p-value	q-value Bonferroni	q-value FDR B&H	q-value FDR B&Y	Hit Count in Query List	Hit Count in Genome	Hit in Query List
GO: Biological Process	GO:0050673	epithelial cell proliferation		1.793e-07	0.0006368	0.0006082	0.005323	17	515	RGCC,ID2,LGR5,F3,JAML,LRG1,NRP1,ARG1,GJA1,TGM1,IGFBP4,PKHD1,CCL2,PLAU,EGFL7,TACSTD2,NLRC3
GO: Biological Process	GO:0042127	regulation of cell population proliferation		3.425e-07	0.001216	0.0006082	0.005323	35	1973	MYCN,DDAH1,CARMIL2,RGCC,ID2,MARCKSL1,SSTR1,LGR5,F3,JAML,LRG1,PTHLH,NRP1,ARG1,GJA1,TGM1,COL18A1,FBLN1,CSF1R,CCN1,SPHK1,ASCL2,CD44,PKHD1,CCL2,PLAU,EGFL7,ALDH3A1,MMP7,TACSTD2,HSPA1A,HSPA1B,NLRC3,IL33,CD276
GO: Biological Process	GO:0035295	tube development		1.999e-06	0.007099	0.001955	0.01711	26	1310	REC8,MYCN,DDAH1,SPP1,RGCC,ID2,LGR5,F3,LRG1,PTHLH,TULP3,NRP1,ARG1,GJA1,COL18A1,GJA5,CSF1R,CCN1,SPHK1,CD44,PKHD1,CCL2,PLAU,EGFL7,TACSTD2,NPNT
GO: Biological Process	GO:0035239	tube morphogenesis		2.202e-06	0.007821	0.001955	0.01711	23	1068	MYCN,DDAH1,RGCC,ID2,LGR5,F3,LRG1,PTHLH,TULP3,NRP1,GJA1,COL18A1,GJA5,CSF1R,CCN1,SPHK1,CD44,PKHD1,CCL2,PLAU,EGFL7,TACSTD2,NPNT
GO: Cellular Component	GO:0070161	anchoring junction		7.201e-06	0.002859	0.002697	0.0177	20	880	RPL30,CARMIL2,ICAM1,ZNF185,TRIM29,JAML,TSPAN9,PDLIM4,NRP1,MSN,GJA1,TGM1,GJA5,LDB3,SVIL,CD44,PLAU,HSPA1A,HSPA1B,CNN3
GO: Cellular Component	GO:0005925	focal adhesion		1.558e-05	0.006185	0.002697	0.0177	13	424	RPL30,ICAM1,ZNF185,TSPAN9,NRP1,MSN,GJA1,SVIL,CD44,PLAU,HSPA1A,HSPA1B,CNN3
GO: Cellular Component	GO:0030055	cell-substrate junction		2.038e-05	0.008092	0.002697	0.0177	13	435	RPL30,ICAM1,ZNF185,TSPAN9,NRP1,MSN,GJA1,SVIL,CD44,PLAU,HSPA1A,HSPA1B,CNN3
GO: Cellular Component	GO:0048471	perinuclear region of cytoplasm		0.0001654	0.06564	0.01641	0.1077	17	846	MAP6,SPP1,MOGAT2,CAPN6,XRCC3,NCS1,PDLIM4,MSN,LDB3,RAB34,PKHD1,CCL2,RAB15,HSPA1A,HSPA1B,NLRC3,PCSK9
Disease	C0340288	Stable angina	DisGeNET BeFree	7.818e-09	3.329e-05	2.558e-05	0.0002285	11	144	ICAM1,F3,PTHLH,TNFRSF11B,ARG1,CCN1,CD44,CCL2,IL1RN,IL33,PCSK9
Disease	C0243026	Sepsis	DisGeNET BeFree	2.197e-08	9.356e-05	2.558e-05	0.0002285	30	1340	DDAH1,SPP1,ICAM1,MARCKSL1,TEAD4,SSTR1,LGR5,IL18RAP,F3,LGALS1,TNFRSF11B,NRP1,MSN,ARG1,GJA1,COL18A1,MFSD2A,GJA5,CCN1,SPHK1,CD44,ELAVL2,CCL2,PLAU,IL1RN,HSPA1A,HSPA1B,CMTM7,IL33,PCSK9
Disease	C0011881	Diabetic Nephropathy	DisGeNET BeFree	2.292e-08	9.759e-05	2.558e-05	0.0002285	27	1109	DDAH1,MAP6,SPP1,ICAM1,ID2,MARCKSL1,ST3GAL4,LRG1,PTHLH,LGALS1,TNFRSF11B,MSN,ARG1,GJA1,COL18A1,CSF1R,IGFBP4,SPHK1,CD44,ELAVL2,CCL2,MMP7,IL1RN,HSPA1A,HSPA1B,IL33,RPPH1
Disease	C1519670	Tumor Angiogenesis	DisGeNET BeFree	2.403e-08	0.0001023	2.558e-05	0.0002285	23	822	SPP1,ICAM1,TEAD4,PAK6,LGR5,F3,LRG1,PTHLH,LGALS1,NRP1,GJA1,COL18A1,CCN1,SPHK1,CD44,CCL2,PLAU,EGFL7,MMP7,IL1RN,HSPA1A,IL33,CD276
Disease	C0036690	Septicemia	DisGeNET BeFree	3.008e-08	0.0001281	2.561e-05	0.0002288	29	1279	DDAH1,SPP1,ICAM1,MARCKSL1,TEAD4,SSTR1,LGR5,IL18RAP,F3,TNFRSF11B,NRP1,MSN,ARG1,GJA1,COL18A1,MFSD2A,GJA5,CCN1,SPHK1,CD44,ELAVL2,CCL2,PLAU,IL1RN,HSPA1A,HSPA1B,CMTM7,IL33,PCSK9

## Sheet: S1D. STRING clusters
																						Clsuter	Enriched for:												Entrez Gene ID		Gene Symbol		Gene Name				LogFC
																						1	None												10	3434	IFIT1	interferon induced protein with tetratricopeptide repeats 1					3.24503
																						2	None												5	2634	GBP2	guanylate binding protein 2					2.89865
																						3	GO:0051607	defense response to virus											12	3437	IFIT3	interferon induced protein with tetratricopeptide repeats 3					2.34374
																						4	GO:0051241	negative regulation of multicellular organismal process, signaling receptor binding											13	85363	TRIM5	tripartite motif containing 5					2.33705
																						5	GO:0046942	carboxylic acid transport											14	85364	ZCCHC3	zinc finger CCHC-type containing 3					2.24339
																																			7	4940	OAS3	2'-5'-oligoadenylate synthetase 3					2.20786
																																			3	55601	DDX60	DExD/H-box helicase 60					2.11392
																							1: GO: Molecular Function [Display Chart] 88 input genes in category / 376 annotations before applied cutoff / 19912 genes in category												6	2635	GBP3	guanylate binding protein 3					2.02161
																								ID	Name	Source	pValue	FDR B&H	FDR B&Y	Bonferroni	Genes from Input	Genes in Annotation			2	388646	GBP7	guanylate binding protein 7					1.86971
																							1	GO:0003725	double-stranded RNA binding		2.462e-05	0.009256	0.06024	0.009256	5	78			15	9636	ISG15	ISG15 ubiquitin like modifier					1.85513
																							2: GO: Biological Process [Display Chart] 87 input genes in category / 2102 annotations before applied cutoff / 20649 genes in category												11	64108	RTP4	receptor transporter protein 4					1.64396
																								ID	Name	Source	pValue	FDR B&H	FDR B&Y	Bonferroni	Genes from Input	Genes in Annotation			9	3429	IFI27	interferon alpha inducible protein 27					1.36868
																							1	GO:0051607	defense response to virus		8.726e-11	9.503e-08	7.819e-07	1.834e-07	15	392			1	79132	DHX58	DExH-box helicase 58					1.36439
																							2	GO:0140546	defense response to symbiont		9.042e-11	9.503e-08	7.819e-07	1.901e-07	15	393			8	3665	IRF7	interferon regulatory factor 7					1.35912
																							3	GO:0009615	response to virus		4.452e-09	3.12e-06	2.567e-05	9.359e-06	15	522			4	164668	Apobec3	apolipoprotein B mRNA editing enzyme catalytic subunit 3H					-1.58561
																							4	GO:0035456	response to interferon-beta		6.432e-08	3.38e-05	0.0002781	0.0001352	6	50
																							5	GO:0002218	activation of innate immune response		4.071e-07	0.0001711	0.001408	0.0008557	10	291			1	388646	GBP7	guanylate binding protein 7					1.86971
																							Show 45 more annotations												2	2634	GBP2	guanylate binding protein 2					2.89865
																							3: GO: Cellular Component [Display Chart] 90 input genes in category / 273 annotations before applied cutoff / 20915 genes in category												3	2635	GBP3	guanylate binding protein 3					2.02161
																								ID	Name	Source	pValue	FDR B&H	FDR B&Y	Bonferroni	Genes from Input	Genes in Annotation			4	3434	IFIT1	interferon induced protein with tetratricopeptide repeats 1					3.24503
																							1	GO:0018995	host cellular component		4.22e-07	4.631e-05	0.0002866	0.0001152	4	15			5	3437	IFIT3	interferon induced protein with tetratricopeptide repeats 3					2.34374
																							2	GO:0043657	host cell		4.22e-07	4.631e-05	0.0002866	0.0001152	4	15			6	54739	XAF1	XIAP associated factor 1					1.60986
																							3	GO:0033643	host cell part		1.527e-06	4.631e-05	0.0002866	0.0004168	3	6			1	79132	DHX58	DExH-box helicase 58					1.36439
																							4	GO:0033646	host intracellular part		1.527e-06	4.631e-05	0.0002866	0.0004168	3	6			2	388646	GBP7	guanylate binding protein 7					1.86971
																							5	GO:0033655	host cell cytoplasm part		1.527e-06	4.631e-05	0.0002866	0.0004168	3	6			3	55601	DDX60	DExD/H-box helicase 60					2.11392
																							Show 12 more annotations												4	2634	GBP2	guanylate binding protein 2					2.89865
																							4: Disease [Display Chart] 87 input genes in category / 1096 annotations before applied cutoff / 29485 genes in category												5	2635	GBP3	guanylate binding protein 3					2.02161
																								ID	Name	Source	pValue	FDR B&H	FDR B&Y	Bonferroni	Genes from Input	Genes in Annotation			6	4940	OAS3	2'-5'-oligoadenylate synthetase 3					2.20786
																							1	C0021400	Influenza	DisGeNET Curated	3.674e-14	4.027e-11	3.051e-10	4.027e-11	9	52			7	3665	IRF7	interferon regulatory factor 7					1.35912	Acetelayted forms are more active
																							2	EFO 0004268, EFO 0005221	cholangiocarcinoma, sclerosing cholangitis	GWAS	8.557e-05	0.02457	0.1862	0.09379	2	5			8	85363	TRIM5	tripartite motif containing 5					2.33705
																							3	EFO 0803541	immature platelet measurement	GWAS	0.0004336	0.02457	0.1862	0.4752	4	119			9	85364	ZCCHC3	zinc finger CCHC-type containing 3					2.24339
																							4	C1955869	Malformations of Cortical Development	DisGeNET Curated	0.0007653	0.02457	0.1862	0.8388	2	14			10	3303	HSPA1A	heat shock protein family A (Hsp70) member 1A					-1.44388
																							5	C0431380	Cortical Dysplasia	DisGeNET Curated	0.0007653	0.02457	0.1862	0.8388	2	14			5	7704	ZBTB16	zinc finger and BTB domain containing 16					3.74662
																																			8	5294	PIK3CG	phosphatidylinositol-4,5-bisphosphate 3-kinase catalytic subunit gamma					2.34201
																																			15	718	C3	complement C3					2.23658
																																			20	9965	FGF15	fibroblast growth factor 19 (Human)					2.21188
																							1: GO: Molecular Function [Display Chart] 67 input genes in category / 428 annotations before applied cutoff / 19912 genes in category												19	10859	Pirb	leukocyte immunoglobulin like receptor B5 (ortholog)					2.17724
																								ID	Name	Source	pValue	FDR B&H	FDR B&Y	Bonferroni	Genes from Input	Genes in Annotation			26	5753	PTK6	protein tyrosine kinase 6					2.09486
																							1	GO:0005102	signaling receptor binding		7.153e-15	3.061e-12	2.032e-11	3.061e-12	30	1756			9	183	AGT	angiotensinogen					2.05781
																							2	GO:0030545	signaling receptor regulator activity		9.206e-07	0.000197	0.001308	0.000394	12	619			12	23616	SH3BP1	SH3 domain binding protein 1					1.98577
																							3	GO:0048018	receptor ligand activity		1.976e-06	0.0002518	0.001671	0.0008459	11	548			6	5159	PDGFRB	platelet derived growth factor receptor beta					1.87286
																							4	GO:0030546	signaling receptor activator activity		2.353e-06	0.0002518	0.001671	0.001007	11	558			29	152831	KLB	klotho beta					1.87083
																							5	GO:0031703	type 2 angiotensin receptor binding		1.119e-05	0.0009579	0.006358	0.004789	2	2			16	6364	CCL20	C-C motif chemokine ligand 20					1.36079
																							Show 45 more annotations												4	7060	THBS4	thrombospondin 4					1.26009
																							2: GO: Biological Process [Display Chart] 67 input genes in category / 3777 annotations before applied cutoff / 20649 genes in category												11	120892	LRRK2	leucine rich repeat kinase 2					1.25135
																								ID	Name	Source	pValue	FDR B&H	FDR B&Y	Bonferroni	Genes from Input	Genes in Annotation			2	10891	PPARGC1A	PPARG coactivator 1 alpha					1.21402
																							1	GO:0040012	regulation of locomotion		4.136e-12	6.185e-09	5.451e-08	1.562e-08	24	1399			24	5621	PRNP	prion protein (Kanno blood group)					0.972344
																							2	GO:0030334	regulation of cell migration		4.18e-12	6.185e-09	5.451e-08	1.579e-08	23	1266			28	80381	CD276	CD276 molecule					-1.06018
																							3	GO:0040011	locomotion		5.813e-12	6.185e-09	5.451e-08	2.195e-08	27	1861			30	4478	MSN	moesin					-1.15628
																							4	GO:0051241	negative regulation of multicellular organismal process		6.55e-12	6.185e-09	5.451e-08	2.474e-08	25	1571			17	3557	IL1RN	interleukin 1 receptor antagonist					-1.23451
																							5	GO:2000145	regulation of cell motility		1.29e-11	9.747e-09	8.591e-08	4.874e-08	23	1338			1	2697	GJA1	gap junction protein alpha 1					-1.31764
																							Show 45 more annotations												23	10867	TSPAN9	tetraspanin 9					-1.36168
																							3: GO: Cellular Component [Display Chart] 68 input genes in category / 263 annotations before applied cutoff / 20915 genes in category												18	3304	HSPA1B	heat shock protein family A (Hsp70) member 1B					-1.40264
																								ID	Name	Source	pValue	FDR B&H	FDR B&Y	Bonferroni	Genes from Input	Genes in Annotation			13	960	CD44	CD44 molecule (Indian blood group)					-1.45701
																							1	GO:0009986	cell surface		9.055e-07	0.0002381	0.001465	0.0002381	16	1184			21	90865	IL33	interleukin 33					-1.56785
																							2	GO:0031012	extracellular matrix		9.119e-06	0.000703	0.004324	0.002398	11	665			10	3383	ICAM1	intercellular adhesion molecule 1					-1.69699
																							3	GO:0030312	external encapsulating structure		9.38e-06	0.000703	0.004324	0.002467	11	667			25	4982	TNFRSF11B	TNF receptor superfamily member 11b					-1.96083
																							4	GO:0005925	focal adhesion		1.075e-05	0.000703	0.004324	0.002828	9	433			3	2192	FBLN1	fibulin 1					-2.3424
																							5	GO:0030055	cell-substrate junction		1.336e-05	0.000703	0.004324	0.003515	9	445			22	5744	PTHLH	parathyroid hormone like hormone					-2.4625
																							Show 33 more annotations												27	255738	PCSK9	proprotein convertase subtilisin/kexin type 9					-2.69183
																							4: Disease [Display Chart] 67 input genes in category / 2475 annotations before applied cutoff / 29485 genes in category												14	6347	CCL2	C-C motif chemokine ligand 2					-3.79695
																								ID	Name	Source	pValue	FDR B&H	FDR B&Y	Bonferroni	Genes from Input	Genes in Annotation			7	6696	SPP1	secreted phosphoprotein 1					-4.67419
																							1	C0023893	Liver Cirrhosis, Experimental	DisGeNET Curated	1.111e-12	2.749e-09	2.307e-08	2.749e-09	17	774
																							2	DOID:2841 (is marker for)	asthma (is marker for)	AllianceGenome	4.69e-10	5.804e-07	4.87e-06	1.161e-06	8	126
																							3	DOID:5844 (biomarker via orthology)	myocardial infarction (biomarker via orthology)	AllianceGenome	3.134e-09	2.586e-06	2.17e-05	7.757e-06	8	160
																							4	C0033578	Prostatic Neoplasms	DisGeNET Curated	1.308e-08	6.477e-06	5.435e-05	3.238e-05	12	616
																							5	C0376358	Malignant neoplasm of prostate	DisGeNET Curated	1.308e-08	6.477e-06	5.435e-05	3.238e-05	12	616
																							Biological Process GO term ToppFun Analysis of the 43 upregulated proteins lsited in Colmn AL:
																						GO: Biological Process [Display Chart] 45 input genes in category / 3214 annotations before applied cutoff / 20649 genes in category
																							ID	Name	Source	pValue	FDR B&H	FDR B&Y	Bonferroni	Genes from Input	Genes in Annotation
																						1	GO:0051607	defense response to virus		9.566e-20	1.249e-16	1.05e-15	2.398e-16	16	392
																						2	GO:0140546	defense response to symbiont		9.964e-20	1.249e-16	1.05e-15	2.498e-16	16	393
																						3	GO:0045087	innate immune response		1.855e-19	1.358e-16	1.142e-15	4.649e-16	21	1128
																						4	GO:0009615	response to virus		2.167e-19	1.358e-16	1.142e-15	5.433e-16	17	522
																						5	GO:0098542	defense response to other organism		1.091e-18	5.469e-16	4.596e-15	2.734e-15	22	1445
																						6	GO:0051707	response to other organism		2.906e-17	1.089e-14	9.155e-14	7.286e-14	23	1951
																						7	GO:0043207	response to external biotic stimulus		3.042e-17	1.089e-14	9.155e-14	7.625e-14	23	1955
																						8	GO:0009607	response to biotic stimulus		4.932e-17	1.546e-14	1.299e-13	1.237e-13	23	1998
																						9	GO:0032103	positive regulation of response to external stimulus		1.915e-15	5.335e-13	4.483e-12	4.801e-12	16	733
																						10	GO:0001817	regulation of cytokine production		2.036e-14	5.104e-12	4.29e-11	5.104e-11	17	1038
																						11	GO:0031349	positive regulation of defense response		3.538e-14	8.063e-12	6.777e-11	8.87e-11	14	567
																						12	GO:0001816	cytokine production		6.097e-14	1.274e-11	1.071e-10	1.529e-10	17	1110
																						13	GO:0032101	regulation of response to external stimulus		1.484e-13	2.863e-11	2.406e-10	3.721e-10	18	1396
																						14	GO:0045088	regulation of innate immune response		1.783e-13	3.192e-11	2.683e-10	4.469e-10	13	497
																						15	GO:0031347	regulation of defense response		3.143e-13	5.253e-11	4.415e-10	7.88e-10	16	1019
