# Supplementary material for: Loss of Notch dimerization perturbs intestinal homeostasis by a mechanism involving HDAC activity
Source: PLoS Genet. 2024 Dec 12;20(12):e1011486. doi: 10.1371/journal.pgen.1011486 (PMC11670933; doi:10.1371/journal.pgen.1011486)
Supplement: S3 Table — Trypsin can cleave the peptide bond between Arg (R) or Lys (K) and any amino acid other than Pro(P). applying this rule to the primary sequence of Notch2 yields 155 peptides and single amino acids, 60 of which are in the intracellular domain. This table places the 19 recovered tryptic peptides onto the list of all virtual peptide. The RAM and PEST domains are not observed in crustal structure of Notch2, but the ANK domain is a highly ordered structure. All were digested. (XLSX) [file pgen.1011486.s011.xlsx]

## Sheet: Readme
S3 Table: Coverage of Notch2 Tryptic peptide by TurboID
Trypsin can cleave the peptide bond between Arg (R) or Lys (K) and any amino acid other than Pro(P). applying this rule to the primary sequence of Notch2 yields 155 peptides and single amino acids, 60 of which are in the intracellular domain. This table places the 19 recovered tryptic peptides onto the list of all virtual peptide. The RAM and PEST domains are not observed in crustal structure of …

## Sheet: Recovered Peptide Vs Virtual
Notch2 Peptide	Start at amino acid #	End at amino acid #	In silico trypsin digest strating at:
Notch2 (Q04721)	1	2471	155 peptides
intracellular domain (IC)	~1700	2471	60 peptides
Recovered			19, all in IC (32%)
Peptide recovered
HGSLWLPEGFTLR	1706	1718	1705	WLP in RAM domain 1710-1723
			1718
			1719
RREPVGQDAVGLK	1726	1738	1725
REPVGQDAVGLK	1727	1738	1726
			1727
NLSVQVSEANLIGTGTSEHWVDDEGPQPK	1739	1767	1738
			1767	RAM
			1768
			1770
RPWTQQHLEAADIR	1787	1800	1786
PWTQQHLEAADIR	1788	1800	1800
TPSLALTPPQAEQEVDVLDVNVR	1802	1824	1801
			1824
ANKYR; Ankyrin repeat [Signal transduction mechanisms]	1827	2168
			1838
TGEMALHLAAR	1876	1886	1875
			1886
			1889
			1894
			1895
			1911
			1931
			1933
MNDGTTPLILAAR	1941	1953	1940
LAVEGMVAELINCQADVNAVDDHGK	1954	1978	1953
SALHWAAAVNNVEATLLLLK	1979	1998	1978
			1998
DMQDNKEETPLFLAAR	2004	2019	2003	ANK
			2009
			2019
			2027
			2036
			2044
			2047
			2051
			2053
LLDEYNVTPSPPGTVLTSALSPVICGPNR	2061	2089	2060
			2089
			2095
			2101
			2102
			2104
STMPTSLPNLAK	2110	2121	2109
			2121
			2124
			2127
			2130
			2131
			2132
			2133
			2138
LHPVPVPADWMNR	2244	2256	2243
MEVNETQYNEMFGMVLAPAEGTHPGIAPQSRPPEGK	2257	2292	2256	PEST
			2292
			2298
EPLPPIVTFQLIPK	2301	2314	2312
			2347
			2382
			2400
			2453
